# Supplementary material for: 3β-Corner Stability by Comparative Molecular Dynamics Simulations
Source: Int J Mol Sci. 2022 Oct 2;23(19):11674. doi: 10.3390/ijms231911674 (PMC9570037; doi:10.3390/ijms231911674)
Supplement: Supplementary file 1 [file ijms-23-11674-s001.zip]

Archive with 7 entries (7 files):
- Suppl_materials_Table_S1.xlsx
- Suppl_materials_Table_S2.xlsx
- Suppl_materials_Table_S3.xlsx
- Suppl_materials_Table_S4.xlsx
- Suppl_materials_Table_S5.xlsx
- Suppl_materials_Table_S6.xlsx
- Suppl_materials_Table_S7.xlsx
