# Supplementary material for: 3β-Corner Stability by Comparative Molecular Dynamics Simulations
Source: Int J Mol Sci. 2022 Oct 2;23(19):11674. doi: 10.3390/ijms231911674 (PMC9570037; doi:10.3390/ijms231911674)
Supplement: Supplementary file 1 [file ijms-23-11674-s001.zip › Suppl_materials_Table_S1.xlsx]

## Sheet: Table_S1
Structure	Cluster	Rg	Rg_PDB	HB	HB_PDB
Technacal repetition 1 (TR1)
2E3H	0.5878	1.3155	1.26941	47.5215	52
2E3I	0.8004	1.2546	1.20855	49.9756	55
Technical repetition 2 (TR2)
2E3H	0.4901	1.3253	1.26941	46.5788	52
2E3I	0.6205	1.232	1.20855	51.8199	55
Technical repetition 3 (TR3)
2E3H	0.7291	1.2439	1.26941	50.8899	52
2E3I	0.7777	1.2203	1.20855	48.9117	55
Structure	RMSD (Å)	SASA (Å^2) PDB	SASA (Å^2)	rama_out	rama_norm
Technacal repetition 1 (TR1)
2E3H	3.979	5316	5659.59	0	0
2E3I	2.957	4996.3	5272.89	0	0
Technical repetition 2 (TR2)
2E3H	6.123	5316	5876.19	0	0
2E3I	1.788	4996.3	5162.42	0	0
Technical repetition 3 (TR3)
2E3H	6.616	5316	5578.63	0	0
2E3I	2.888	4996.3	5175.46	0	0
