# Supplementary material for: 3β-Corner Stability by Comparative Molecular Dynamics Simulations
Source: Int J Mol Sci. 2022 Oct 2;23(19):11674. doi: 10.3390/ijms231911674 (PMC9570037; doi:10.3390/ijms231911674)
Supplement: Supplementary file 1 [file ijms-23-11674-s001.zip › Suppl_materials_Table_S2.xlsx]

## Sheet: Table_S2
Structure	Residue	AA	STRIDE	"Short" MD			"Long" MD
				RMSD_TR1	RMSD_TR2	RMSD_TR3	RMSD_TR1	RMSD_TR2	RMSD_TR3
1B8T_A115_A140	115	SER	E	8.42748	8.22669	4.84977	6.06447	18.9739	6.06447
1B8T_A115_A140	116	ASP	E	3.25979	3.76869	3.0332	3.87334	19.8506	3.87334
1B8T_A115_A140	117	GLY	E	2.34663	1.6178	1.80579	6.69227	16.6174	6.69227
1B8T_A115_A140	118	CYS	E	1.04174	1.20966	1.33209	6.52107	17.9253	6.52107
1B8T_A115_A140	119	PRO	E	1.71988	1.61933	0.682891	5.76363	15.7188	5.76363
1B8T_A115_A140	120	ARG	C	2.45122	2.03363	1.64604	7.27908	14.5489	7.27908
1B8T_A115_A140	121	CYS	C	2.15937	3.18679	1.78319	3.10738	12.7242	3.10738
1B8T_A115_A140	122	GLY	E	2.299	2.70501	1.33061	2.56567	11.1313	2.56567
1B8T_A115_A140	123	GLN	E	3.77987	2.02812	3.91478	5.2912	6.09555	5.2912
1B8T_A115_A140	124	ALA	E	2.532	1.78895	1.64582	9.09751	3.0628	9.09751
1B8T_A115_A140	125	VAL	E	4.8135	0.756361	4.84051	9.34394	6.26287	9.34394
1B8T_A115_A140	126	TYR	E	3.74596	2.62972	2.57094	8.14701	7.27933	8.14701
1B8T_A115_A140	127	ALA	C	2.05002	3.11412	4.15028	8.30807	9.30533	8.30807
1B8T_A115_A140	128	ALA	C	1.54875	2.7152	0.590496	7.8088	7.88905	7.8088
1B8T_A115_A140	129	GLU	C	1.18712	4.04257	3.96116	2.16191	5.78063	2.16191
1B8T_A115_A140	130	LYS	E	2.40692	2.24577	2.15594	3.18523	7.46823	3.18523
1B8T_A115_A140	131	VAL	E	2.95762	1.66187	2.07776	3.03446	6.91687	3.03446
1B8T_A115_A140	132	ILE	E	2.41234	0.451934	0.615796	5.21594	7.20214	5.21594
1B8T_A115_A140	133	GLY	E	1.95405	1.33786	0.717116	4.44466	10.2819	4.44466
1B8T_A115_A140	134	ALA	E	3.76841	2.97169	2.15842	2.33841	13.5358	2.33841
1B8T_A115_A140	135	GLY	E	4.33466	3.37623	2.74777	4.63353	12.0969	4.63353
1B8T_A115_A140	136	LYS	E	3.70073	2.05592	2.02172	8.55436	14.5741	8.55436
1B8T_A115_A140	137	SER	E	1.32066	1.7965	1.53002	8.26383	12.744	8.26383
1B8T_A115_A140	138	TRP	E	2.01643	2.0402	2.46203	8.7525	13.4044	8.7525
1B8T_A115_A140	139	HIS	E	2.2104	2.07111	2.18128	8.16726	10.7421	8.16726
1B8T_A115_A140	140	LYS	C	2.91775	2.54267	2.38081	6.96096	7.49475	6.96096
2HZY_A18_A43	18	PRO	C	1.66229	1.94739	1.24825	0.556024	3.9363	4.08676
2HZY_A18_A43	19	TYR	E	1.06741	0.507486	0.909093	0.853546	0.921651	1.62112
2HZY_A18_A43	20	GLY	E	1.50703	2.16448	1.11704	2.26809	1.47125	1.17287
2HZY_A18_A43	21	VAL	E	2.00645	2.58611	0.745273	2.37827	2.58301	2.67406
2HZY_A18_A43	22	PHE	E	2.39139	2.3942	0.248679	2.66468	2.62558	3.53922
2HZY_A18_A43	23	SER	E	1.5294	1.16395	0.242543	1.94223	1.81121	3.91005
2HZY_A18_A43	24	THR	E	1.49213	1.27867	1.04091	1.27762	1.3602	1.60519
2HZY_A18_A43	25	GLN	C	1.82746	2.19529	1.61307	1.51185	1.34975	2.75858
2HZY_A18_A43	26	SER	C	2.28274	2.86325	1.61783	2.09148	2.08648	3.57957
2HZY_A18_A43	27	ASN	E	2.09845	2.20421	0.578058	2.00844	1.90871	2.49493
2HZY_A18_A43	28	PRO	E	1.94007	2.00044	0.676136	2.58615	1.83173	3.0541
2HZY_A18_A43	29	LYS	E	1.64526	2.09132	1.07526	1.50723	1.54621	1.53504
2HZY_A18_A43	30	PRO	E	1.54052	1.48432	0.776829	1.5564	1.23216	2.32502
2HZY_A18_A43	31	ARG	E	0.891325	1.67857	0.635084	1.55168	0.947539	1.81478
2HZY_A18_A43	32	ILE	E	0.80897	0.935509	0.564684	1.03827	0.856895	1.81607
2HZY_A18_A43	33	GLY	E	0.506561	0.892086	0.639817	0.600908	0.597025	1.57955
2HZY_A18_A43	34	VAL	E	0.908853	1.19602	0.545809	0.825786	0.921342	3.75677
2HZY_A18_A43	35	ALA	E	0.971669	1.2155	1.10776	0.855252	0.714422	4.99203
2HZY_A18_A43	36	ILE	E	0.893288	0.802946	1.04321	1.37564	0.923757	1.79513
2HZY_A18_A43	37	GLY	C	1.26033	2.21751	0.770423	1.90398	1.53262	2.26969
2HZY_A18_A43	38	ASP	C	1.7501	2.15957	0.456728	2.22958	2.78029	2.17816
2HZY_A18_A43	39	GLN	E	1.8744	1.75103	1.72624	1.5207	1.72497	4.80169
2HZY_A18_A43	40	ILE	E	1.76266	1.37964	1.52345	1.20261	1.26328	4.46568
2HZY_A18_A43	41	LEU	E	2.20103	1.57392	1.69853	1.0137	1.54754	10.3203
2HZY_A18_A43	42	ASP	E	0.963637	0.922042	0.293756	0.689966	0.884929	12.9133
2HZY_A18_A43	43	LEU	C	1.31762	1.34143	0.665308	1.76045	1.77957	14.5281
2F69_A152_A185	152	ARG	C	1.86488	1.72005	1.71421	1.7794	2.41899	1.64318
2F69_A152_A185	153	THR	E	0.896342	0.594472	1.46912	2.98493	1.80105	0.658091
2F69_A152_A185	154	ALA	E	1.07834	1.14699	0.530296	2.96667	1.7175	1.43242
2F69_A152_A185	155	LEU	E	0.336489	0.787737	0.893492	2.57145	2.41337	1.37631
2F69_A152_A185	156	TYR	E	0.44441	0.70382	0.732873	0.721542	1.17939	1.49778
2F69_A152_A185	157	GLY	C	1.51743	0.697415	0.51267	1.0563	2.03906	1.73686
2F69_A152_A185	158	LYS	C	1.61478	0.968153	2.02543	0.647957	1.06574	5.93827
2F69_A152_A185	159	PHE	C	1.40853	0.74766	1.91445	2.58248	1.29872	10.7199
2F69_A152_A185	160	ILE	C	1.04934	2.43435	0.775446	5.56704	2.10207	16.3612
2F69_A152_A185	161	ASP	C	2.57673	3.60068	2.65306	11.6232	3.93103	22.2525
2F69_A152_A185	162	GLY	E	4.05151	2.6081	2.35636	14.7997	3.85109	20.5482
2F69_A152_A185	163	GLU	E	1.75255	1.3554	1.2933	12.3316	1.22095	16.0802
2F69_A152_A185	164	MET	E	0.617259	0.794931	1.66205	9.6761	0.922333	10.3372
2F69_A152_A185	165	ILE	E	0.850982	1.50038	1.57871	4.78953	0.596252	6.43625
2F69_A152_A185	166	GLU	E	0.621394	1.46992	1.49946	3.31029	1.72735	0.64725
2F69_A152_A185	167	GLY	E	2.64177	1.23168	3.50758	1.99113	1.58149	2.6921
2F69_A152_A185	168	LYS	E	0.758979	0.425481	2.87758	2.63719	3.80422	1.50449
2F69_A152_A185	169	LEU	E	0.471294	0.273825	1.57647	3.33544	2.95587	0.312259
2F69_A152_A185	170	ALA	C	0.206383	0.565074	0.488437	1.64767	0.584744	0.889508
2F69_A152_A185	171	THR	C	0.367794	0.257631	0.724956	1.06704	1.03908	0.680446
2F69_A152_A185	172	LEU	E	0.508081	0.413631	0.988971	1.15615	1.0096	1.10561
2F69_A152_A185	173	MET	E	0.64792	0.793789	0.955165	1.31971	1.685	2.65269
2F69_A152_A185	174	SER	E	0.894163	0.74044	1.10176	3.20243	1.00278	1.9561
2F69_A152_A185	175	THR	E	1.05025	0.726861	1.46162	4.44323	1.32309	3.59056
2F69_A152_A185	176	GLU	E	0.635496	1.35873	2.00729	4.90206	3.99068	2.66553
2F69_A152_A185	177	GLU	E	0.811696	1.55835	0.91499	3.74373	2.01764	2.62941
2F69_A152_A185	178	GLY	E	1.37542	1.38572	1.47866	3.46888	0.156724	3.76067
2F69_A152_A185	179	ARG	E	0.758464	0.698276	0.586686	0.572948	0.067075	2.75718
2F69_A152_A185	180	PRO	E	0.726366	0.692787	0.833777	0.589803	0.476107	2.43562
2F69_A152_A185	181	HIS	E	0.477623	0.665406	0.776516	1.12678	1.30835	2.99339
2F69_A152_A185	182	PHE	C	0.400716	0.456864	0.874367	1.20398	0.849461	2.65104
2F69_A152_A185	183	GLU	C	0.298848	0.483631	1.04106	1.20839	0.998264	2.66664
2F69_A152_A185	184	LEU	C	0.767605	0.544162	4.52188	3.99753	3.40568	1.68245
2F69_A152_A185	185	MET	C	1.0117	0.861866	5.33097	3.94483	3.82591	1.61715
2E3I_A62_A93	62	GLU	C	0.793148	0.674913	0.926602	0.638031	3.21182	1.33343
2E3I_A62_A93	63	ARG	E	0.686607	1.10648	0.891249	0.797631	2.46928	2.54525
2E3I_A62_A93	64	VAL	E	0.910592	1.88892	0.864897	0.401588	1.36924	2.13589
2E3I_A62_A93	65	TRP	E	0.947867	3.27919	1.23486	2.13511	2.83127	1.18806
2E3I_A62_A93	66	VAL	E	0.893	4.15783	2.28319	3.09989	5.08121	1.73502
2E3I_A62_A93	67	ASN	C	4.36954	4.31957	3.07638	4.01431	6.73367	3.69084
2E3I_A62_A93	68	GLY	C	4.70789	5.39107	2.38534	6.18813	5.26376	1.95661
2E3I_A62_A93	69	ASN	C	1.30691	4.24187	2.55189	3.36853	5.43242	2.59768
2E3I_A62_A93	70	LYS	E	1.65386	2.37326	2.09793	3.71453	4.44318	2.35971
2E3I_A62_A93	71	PRO	E	1.30073	1.30323	1.19559	1.77071	1.90661	1.88365
2E3I_A62_A93	72	GLY	E	1.32886	1.30505	0.81348	1.27478	2.0162	1.54537
2E3I_A62_A93	73	PHE	E	0.766056	1.65369	1.01009	1.825	2.90866	1.7655
2E3I_A62_A93	74	ILE	E	0.335028	0.985454	1.82767	1.84384	3.11337	1.11821
2E3I_A62_A93	75	GLN	E	0.558587	3.19924	2.64418	2.99858	5.75931	1.37546
2E3I_A62_A93	76	PHE	E	0.622819	2.58499	2.65947	3.24944	3.18621	1.39321
2E3I_A62_A93	77	LEU	E	0.44637	2.10011	1.91704	3.87288	2.65765	2.00038
2E3I_A62_A93	78	GLY	E	0.312878	2.3897	2.70353	4.58774	4.18434	3.07268
2E3I_A62_A93	79	GLU	E	0.62313	1.9864	2.31401	8.87454	7.18701	4.2531
2E3I_A62_A93	80	THR	E	0.98443	1.26781	0.76057	13.0922	7.49908	2.3254
2E3I_A62_A93	81	GLN	C	0.811348	1.73654	1.14816	16.5311	7.40341	5.76202
2E3I_A62_A93	82	PHE	C	0.877867	0.797731	1.45014	14.9053	6.16885	6.34303
2E3I_A62_A93	83	ALA	C	1.27044	1.73862	1.4392	12.0528	4.81105	3.73308
2E3I_A62_A93	84	PRO	C	0.787152	2.85528	0.594812	6.83401	3.55472	3.45644
2E3I_A62_A93	85	GLY	C	0.504177	3.08824	2.86586	3.34092	8.51182	1.57019
2E3I_A62_A93	86	GLN	E	0.182672	3.28208	3.55673	4.36154	9.88121	1.20242
2E3I_A62_A93	87	TRP	E	0.680181	2.15333	2.35633	3.18102	5.55441	0.834426
2E3I_A62_A93	88	ALA	E	0.940549	2.16344	1.73423	1.90136	3.78012	1.09854
2E3I_A62_A93	89	GLY	E	0.669208	4.02966	2.33985	4.5114	5.55513	0.868892
2E3I_A62_A93	90	ILE	E	0.957521	3.8032	2.09455	3.53942	5.31728	4.54548
2E3I_A62_A93	91	VAL	E	1.21962	4.18816	2.00249	3.14954	6.42778	1.33146
2E3I_A62_A93	92	LEU	E	0.671311	2.3837	0.443282	1.41003	3.56517	1.01588
2E3I_A62_A93	93	ASP	C	1.25689	2.53973	1.78214	1.96703	3.23956	2.59424
2DIQ_A37_A68	37	ASP	C	2.50835	0.669922	0.362836	3.3666	4.82236	4.97061
2DIQ_A37_A68	38	ILE	E	0.981641	0.853465	0.694518	2.72166	3.48772	2.26745
2DIQ_A37_A68	39	VAL	E	1.24848	1.4399	1.03962	1.72524	1.04645	2.14317
2DIQ_A37_A68	40	ALA	E	0.569212	0.908179	0.443063	1.51892	0.851336	1.14359
2DIQ_A37_A68	41	ALA	E	0.531124	1.01379	0.847771	1.42257	0.877027	1.40084
2DIQ_A37_A68	42	PRO	C	1.06621	1.07475	1.59092	1.64463	1.34156	2.31707
2DIQ_A37_A68	43	LEU	C	2.89074	1.53651	3.40242	2.8218	2.56046	4.54923
2DIQ_A37_A68	44	PRO	C	4.16961	1.53089	3.94236	3.63678	3.09342	6.96616
2DIQ_A37_A68	45	THR	C	3.41175	2.34611	3.90218	3.24334	2.73179	6.09547
2DIQ_A37_A68	46	ASN	C	0.787844	3.12962	2.74855	2.99549	2.45385	4.08953
2DIQ_A37_A68	47	GLY	C	1.75197	1.81018	1.305	1.3363	0.999444	2.75102
2DIQ_A37_A68	48	SER	C	0.592705	1.2001	1.13347	1.70276	0.985252	2.19913
2DIQ_A37_A68	49	TRP	C	0.554287	1.0415	1.20098	1.00638	0.9616	1.20256
2DIQ_A37_A68	50	TYR	E	1.13122	0.613627	1.74933	1.1415	1.01964	1.94114
2DIQ_A37_A68	51	ARG	E	0.616226	0.339785	0.452456	0.242297	0.23865	1.20858
2DIQ_A37_A68	52	ALA	E	0.871667	0.157099	0.402741	0.402636	0.660906	0.556317
2DIQ_A37_A68	53	ARG	E	0.76857	0.401299	0.300749	0.861232	0.525381	0.381665
2DIQ_A37_A68	54	VAL	E	0.398942	0.362379	0.421234	1.58611	0.865509	1.02877
2DIQ_A37_A68	55	LEU	E	0.640741	0.514846	0.165982	2.46483	0.992504	1.62582
2DIQ_A37_A68	56	GLY	E	1.07878	1.1658	0.494696	1.63078	3.71144	1.88265
2DIQ_A37_A68	57	THR	E	0.220982	0.56648	0.367296	2.47448	5.66775	0.78824
2DIQ_A37_A68	58	LEU	C	0.403697	1.12984	0.988499	4.28798	9.80943	1.49241
2DIQ_A37_A68	59	GLU	C	1.44213	2.12092	2.35473	6.05311	11.708	1.97588
2DIQ_A37_A68	60	ASN	C	1.1643	1.6166	1.85785	6.73602	8.70971	2.84896
2DIQ_A37_A68	61	GLY	C	0.282008	1.37084	1.04029	4.41344	3.80377	1.64089
2DIQ_A37_A68	62	ASN	C	0.828353	1.02233	0.949529	3.69404	2.37921	1.46362
2DIQ_A37_A68	63	LEU	E	0.82928	0.419753	0.603617	1.61225	1.57864	0.718814
2DIQ_A37_A68	64	ASP	E	0.52969	0.526819	0.732755	1.62199	1.26592	0.815355
2DIQ_A37_A68	65	LEU	E	0.816246	1.19507	1.02325	1.83798	1.29858	1.52063
2DIQ_A37_A68	66	TYR	E	0.546385	0.927385	1.09375	2.8133	1.80664	0.948086
2DIQ_A37_A68	67	PHE	E	0.628199	1.5931	0.631218	1.35743	0.914271	0.407049
2DIQ_A37_A68	68	VAL	C	1.17754	1.19167	1.01257	1.38702	1.32282	0.927928
2CX8_A33_A60	33	ASP	C	0.483079	0.573603	0.345498	0.610923	0.468003	0.438504
2CX8_A33_A60	34	ARG	E	0.639795	0.602795	0.237036	0.631466	0.768584	0.473976
2CX8_A33_A60	35	PHE	E	0.937963	0.552567	0.419754	0.965481	1.16058	0.526859
2CX8_A33_A60	36	THR	E	0.77163	0.575155	0.193166	0.556486	0.440246	0.598703
2CX8_A33_A60	37	VAL	E	0.903067	0.547511	0.339354	0.532532	0.462629	0.400986
2CX8_A33_A60	38	PHE	E	0.804469	0.71795	0.816133	0.830056	0.29894	0.415799
2CX8_A33_A60	39	ASP	C	3.743	3.59947	2.81121	1.85055	3.7639	2.99479
2CX8_A33_A60	40	GLY	C	2.62553	2.69366	1.52864	4.96656	5.16477	5.5993
2CX8_A33_A60	41	GLU	C	1.29833	1.02809	1.70857	1.24692	1.17977	2.27333
2CX8_A33_A60	42	ARG	C	1.65451	1.18388	2.58497	2.69334	1.462	2.62129
2CX8_A33_A60	43	GLU	E	0.918717	1.08215	1.54388	1.16791	1.11908	1.11417
2CX8_A33_A60	44	ALA	E	0.622751	0.439117	0.600887	0.568237	0.473348	0.688295
2CX8_A33_A60	45	LEU	E	0.39864	0.589672	0.531318	0.683826	0.639263	0.279231
2CX8_A33_A60	46	ALA	E	0.320928	0.296326	0.302423	0.524551	0.543187	0.32352
2CX8_A33_A60	47	GLU	E	0.292345	0.247479	0.320278	0.375025	0.291816	0.277759
2CX8_A33_A60	48	VAL	E	0.379769	0.249887	0.630521	0.471902	0.337682	0.386872
2CX8_A33_A60	49	VAL	E	0.99231	0.569224	0.663651	0.364782	0.330615	0.445045
2CX8_A33_A60	50	ASP	E	0.57346	0.838298	0.476103	0.18887	0.327325	0.385253
2CX8_A33_A60	51	LEU	C	1.18018	0.846313	1.13526	0.993717	0.865286	0.937876
2CX8_A33_A60	52	GLY	C	1.76894	0.931646	1.5646	1.22271	1.28802	1.16993
2CX8_A33_A60	53	PRO	C	0.672686	0.371982	0.413693	0.39076	0.627112	0.362474
2CX8_A33_A60	54	PRO	C	1.58267	1.80253	1.6341	1.16714	1.03598	1.79726
2CX8_A33_A60	55	LEU	C	1.00707	0.879366	0.786148	0.505966	0.394191	1.01059
2CX8_A33_A60	56	ARG	E	1.10208	1.10006	1.08376	0.31887	0.770131	0.997908
2CX8_A33_A60	57	TYR	E	0.594875	0.570574	0.565573	0.290192	0.671408	0.641472
2CX8_A33_A60	58	ARG	E	0.369266	0.325174	0.200631	0.343784	0.306042	0.363645
2CX8_A33_A60	59	VAL	E	0.335162	0.382473	0.582888	0.225535	0.351753	0.121239
2CX8_A33_A60	60	LEU	C	0.456438	0.56074	0.856136	0.692882	0.465448	0.512125
1OMW_A605_A634	605	GLU	C	3.31094	1.25551	1.53363	3.46111	1.94856	3.77862
1OMW_A605_A634	606	ILE	E	0.995325	0.247318	0.612552	1.39708	0.613936	1.17369
1OMW_A605_A634	607	GLN	E	1.04449	0.803726	0.774528	1.19854	0.302889	1.08717
1OMW_A605_A634	608	SER	E	0.380308	0.614838	0.616942	0.466351	0.454622	0.833947
1OMW_A605_A634	609	VAL	E	0.126733	0.98136	0.736075	0.745329	0.527933	0.204141
1OMW_A605_A634	610	GLU	E	0.526467	1.37242	1.20419	0.753691	0.620074	0.995875
1OMW_A605_A634	611	GLU	E	0.778143	0.676481	0.823309	0.57518	0.326094	0.477302
1OMW_A605_A634	612	THR	E	0.318657	0.539132	0.238823	0.718034	0.537906	0.951278
1OMW_A605_A634	613	GLN	E	0.452825	1.1364	0.841491	0.623712	0.52819	0.369501
1OMW_A605_A634	614	ILE	E	0.751423	1.02927	0.743924	0.807874	0.344653	0.131344
1OMW_A605_A634	615	LYS	C	0.848238	1.12161	1.2614	1.32086	0.898642	1.30242
1OMW_A605_A634	616	GLU	C	0.269017	0.400041	0.538277	0.288056	0.105382	0.512989
1OMW_A605_A634	617	ARG	E	0.84939	0.760567	0.928453	1.10697	0.953007	1.20022
1OMW_A605_A634	618	LYS	E	0.722684	0.602007	0.275272	0.32373	0.251185	0.76015
1OMW_A605_A634	619	CYS	E	0.224084	0.163712	0.43064	0.544333	0.261173	0.414273
1OMW_A605_A634	620	LEU	E	0.210378	0.245984	0.561119	0.44091	0.340552	0.147181
1OMW_A605_A634	621	LEU	E	0.650811	0.407571	0.63971	0.676703	0.524231	0.62225
1OMW_A605_A634	622	LEU	E	0.494978	0.236684	0.244671	0.703896	0.150896	0.295572
1OMW_A605_A634	623	LYS	E	0.445881	0.558172	0.43555	0.656995	0.529083	0.48468
1OMW_A605_A634	624	ILE	E	0.357722	0.503401	0.726116	0.530046	0.692298	0.270858
1OMW_A605_A634	625	ARG	C	0.681767	0.197071	0.696468	0.847259	0.879805	0.504495
1OMW_A605_A634	626	GLY	C	1.01682	0.952016	2.93703	0.750561	1.12103	1.01203
1OMW_A605_A634	627	GLY	C	0.580199	0.481594	0.790223	0.625459	0.447845	0.908297
1OMW_A605_A634	628	LYS	E	0.58507	0.362282	0.886628	0.82249	0.594684	0.819188
1OMW_A605_A634	629	GLN	E	0.456772	0.409945	0.564451	0.58551	0.443745	0.440188
1OMW_A605_A634	630	PHE	E	0.357917	0.900177	0.954832	0.970699	0.555167	0.907973
1OMW_A605_A634	631	VAL	E	0.528669	0.727383	0.851417	0.624184	0.67084	0.736718
1OMW_A605_A634	632	LEU	E	0.464885	0.482297	0.782702	0.415598	0.572	0.918355
1OMW_A605_A634	633	GLN	E	0.633568	0.849799	0.709533	0.567005	0.547537	0.908938
1OMW_A605_A634	634	CYS	C	2.50232	2.74857	2.49234	3.25459	3.00952	3.71412
1V6Z_A33_A64	33	ASP	C	0.868792	0.28046	0.648743	0.566413	0.787989	0.187426
1V6Z_A33_A64	34	ARG	E	0.239476	0.613412	0.433102	1.0908	0.706842	0.460561
1V6Z_A33_A64	35	PHE	E	0.261828	0.444551	0.396533	0.904275	0.768649	0.316155
1V6Z_A33_A64	36	THR	E	0.313483	0.712654	0.330568	0.437885	0.642801	0.395837
1V6Z_A33_A64	37	VAL	E	0.436112	0.502854	0.412999	0.983114	0.924262	0.365149
1V6Z_A33_A64	38	PHE	E	0.546417	0.205558	0.353481	0.621498	1.35206	0.547241
1V6Z_A33_A64	39	ASP	C	2.45274	2.3832	2.89702	2.4475	2.1088	3.7152
1V6Z_A33_A64	40	GLY	C	2.76471	2.32309	2.87451	4.8516	5.00849	2.76673
1V6Z_A33_A64	41	GLU	C	0.32222	1.05453	0.581846	1.58201	0.993855	1.51879
1V6Z_A33_A64	42	ARG	C	0.679378	1.87413	1.67135	2.4944	2.55741	2.89631
1V6Z_A33_A64	43	GLU	E	0.950218	1.6252	1.20089	1.87223	1.44742	2.1195
1V6Z_A33_A64	44	ALA	E	0.265994	0.31349	0.30068	0.87937	0.423636	0.614917
1V6Z_A33_A64	45	LEU	E	0.309537	0.309466	0.386734	0.549427	0.337034	0.244155
1V6Z_A33_A64	46	ALA	E	0.171339	0.391177	0.465419	0.421784	0.492067	0.27296
1V6Z_A33_A64	47	GLU	E	0.141943	0.438839	0.226566	0.369638	0.334392	0.217729
1V6Z_A33_A64	48	VAL	E	0.249449	0.185075	0.424062	0.45107	0.49358	0.279848
1V6Z_A33_A64	49	VAL	E	0.26699	0.425388	0.64559	0.460973	0.415173	0.26509
1V6Z_A33_A64	50	ASP	E	0.299055	0.493482	1.05068	0.724611	0.721818	0.411147
1V6Z_A33_A64	51	LEU	C	0.665151	0.561747	0.806983	0.930502	1.26171	0.333048
1V6Z_A33_A64	52	GLY	C	1.36198	1.08284	0.871283	1.25769	2.09764	0.813903
1V6Z_A33_A64	53	PRO	C	0.7488	0.207261	0.650688	0.520898	1.13431	0.432506
1V6Z_A33_A64	54	PRO	C	0.950671	1.82885	2.05387	1.43849	0.934604	1.38292
1V6Z_A33_A64	55	LEU	C	0.444239	0.845356	0.954953	0.345805	0.222861	0.517258
1V6Z_A33_A64	56	ARG	E	0.65784	1.03119	1.05978	0.585526	1.02999	0.491304
1V6Z_A33_A64	57	TYR	E	0.430524	0.489463	0.258678	0.625634	0.713176	0.466589
1V6Z_A33_A64	58	ARG	E	0.285492	0.44714	0.221489	0.327276	0.452839	0.419631
1V6Z_A33_A64	59	VAL	E	0.266282	0.570723	0.234499	0.508271	0.495796	0.484785
1V6Z_A33_A64	60	LEU	E	0.391466	0.954257	0.759027	0.730999	0.745018	0.774735
1V6Z_A33_A64	61	GLU	E	0.30118	0.774621	0.581469	2.18679	0.450761	0.884532
1V6Z_A33_A64	62	GLU	E	0.249614	0.633315	0.679136	3.28428	0.559829	0.555455
1V6Z_A33_A64	63	ARG	E	0.787648	1.20344	1.01189	4.55699	3.31595	3.79839
1V6Z_A33_A64	64	ARG	C	3.38211	3.03939	3.12467	6.37011	4.91186	7.46476
1Y19_B309_B341	309	GLY	C	1.93501	0.987316	3.05861	2.79078	3.48436	2.59243
1Y19_B309_B341	310	VAL	C	0.628947	0.705794	1.24305	1.69949	1.29259	3.12633
1Y19_B309_B341	311	SER	E	0.701402	0.590247	0.550684	0.748995	0.122199	01,03,5664
1Y19_B309_B341	312	PHE	E	0.919508	0.600375	0.726534	0.628364	0.559325	3.91845
1Y19_B309_B341	313	PHE	E	0.689885	0.573421	1.19647	0.826442	0.628277	2.87446
1Y19_B309_B341	314	LEU	E	0.756575	1.2713	0.924305	1.51221	0.798843	4.32387
1Y19_B309_B341	315	VAL	E	0.942649	0.773454	0.890942	1.38835	0.635445	3.93425
1Y19_B309_B341	316	LYS	E	0.583132	0.890534	0.811667	0.576631	1.0292	3.97783
1Y19_B309_B341	317	GLU	E	0.776039	0.801827	0.455027	0.912729	1.06224	3.8406
1Y19_B309_B341	318	LYS	E	1.05537	2.19311	0.573276	0.653812	0.706245	6.60517
1Y19_B309_B341	319	MET	C	2.62552	4.23407	2.40613	2.30381	2.28225	5.44341
1Y19_B309_B341	320	LYS	C	0.696677	3.77462	0.285801	0.348266	0.720245	2.61072
1Y19_B309_B341	321	GLY	C	2.31971	2.11867	3.90047	2.76265	2.80649	4.29677
1Y19_B309_B341	322	LYS	C	1.07357	1.60051	1.43491	0.244658	0.39487	4.42927
1Y19_B309_B341	323	ASN	C	1.00129	1.42699	1.4084	1.22891	0.943018	3.47528
1Y19_B309_B341	324	LYS	C	0.738129	1.12753	0.600733	0.964717	0.610817	3.85868
1Y19_B309_B341	325	LEU	E	0.475349	0.729616	0.472562	0.674137	0.482323	3.87075
1Y19_B309_B341	326	VAL	E	0.779548	1.91283	0.597708	0.685982	0.450878	4.55986
1Y19_B309_B341	327	PRO	E	0.486504	2.0321	0.582297	0.705804	0.33883	4.22863
1Y19_B309_B341	328	ARG	E	0.699458	2.03916	0.57204	1.22261	0.519635	3.24657
1Y19_B309_B341	329	LEU	E	0.596585	1.5019	0.368442	0.638734	0.479227	3.38333
1Y19_B309_B341	330	LEU	E	0.74566	0.516796	1.20961	1.18876	0.75086	3.80533
1Y19_B309_B341	331	GLY	E	1.15808	1.01762	1.40691	0.8174	0.794566	3.24696
1Y19_B309_B341	332	ILE	E	0.940134	0.926637	0.789099	1.71292	0.444485	2.29461
1Y19_B309_B341	333	THR	E	0.730266	0.383002	0.683543	2.81667	0.742203	1.43333
1Y19_B309_B341	334	LYS	C	1.22226	1.87634	1.32872	4.06315	1.00286	0.255135
1Y19_B309_B341	335	GLU	C	0.447219	1.02015	0.823653	2.36801	4.71934	4.65509
1Y19_B309_B341	336	CYS	E	0.356502	0.380026	0.513701	1.39907	2.45221	2.49963
1Y19_B309_B341	337	VAL	E	0.306447	0.582554	0.351256	0.511323	1.08891	1.65767
1Y19_B309_B341	338	MET	E	0.981775	0.905661	0.625193	0.851347	0.660247	1.91938
1Y19_B309_B341	339	ARG	E	1.01505	1.24705	0.867404	1.30781	0.888971	3.8095
1Y19_B309_B341	340	VAL	E	0.757877	2.27859	1.41832	1.63179	1.03905	3.85643
1Y19_B309_B341	341	ASP	C	2.8386	6.09943	1.39621	3.55765	3.21143	6.99139
2BJQ_A32_A62	32	MET	C	0.879753	1.10085	0.783968	0.894956	1.34393	0.599812
2BJQ_A32_A62	33	TYR	E	0.894812	1.03679	0.799697	0.962855	1.31042	0.52367
2BJQ_A32_A62	34	VAL	E	1.35655	1.15898	1.18591	1.47455	1.39779	1.15596
2BJQ_A32_A62	35	ALA	E	0.971823	1.20892	0.809524	0.977725	0.280212	0.446106
2BJQ_A32_A62	36	LEU	E	0.674151	0.747196	0.526264	1.01136	0.575906	0.65857
2BJQ_A32_A62	37	TRP	E	0.832593	1.32327	1.35591	1.62665	0.888278	1.00242
2BJQ_A32_A62	38	TYR	E	0.591288	0.897074	1.30521	0.655824	1.89658	0.495081
2BJQ_A32_A62	39	LYS	E	1.01317	1.59742	1.82124	0.643353	2.48509	0.302431
2BJQ_A32_A62	40	PHE	C	1.48364	1.95562	3.26939	1.35697	2.50978	0.123874
2BJQ_A32_A62	41	GLY	C	1.46083	2.72131	3.06729	1.23164	1.34008	1.22018
2BJQ_A32_A62	42	LYS	C	1.02459	1.70827	1.95141	0.574282	1.63077	0.609006
2BJQ_A32_A62	43	PRO	C	0.517798	0.582887	0.776826	0.359671	2.13067	0.459572
2BJQ_A32_A62	44	ILE	C	0.942863	0.493808	0.683571	0.370312	1.5955	0.843237
2BJQ_A32_A62	45	HIS	E	0.688471	0.872144	0.976554	0.721752	0.390472	0.603335
2BJQ_A32_A62	46	GLY	E	1.13329	0.700077	1.18753	1.35096	0.654874	0.460517
2BJQ_A32_A62	47	ARG	E	0.406336	0.779624	0.329433	0.381477	0.688104	0.392961
2BJQ_A32_A62	48	ALA	E	0.147398	0.507867	0.419677	1.05348	0.609583	0.301616
2BJQ_A32_A62	49	TRP	E	0.699243	0.394534	0.608745	0.472075	0.896431	0.31879
2BJQ_A32_A62	50	ASN	E	1.29962	1.00035	0.717945	1.03381	1.76298	1.35141
2BJQ_A32_A62	51	ASP	E	4.61407	1.56737	1.10436	4.28858	2.61549	2.48442
2BJQ_A32_A62	52	ASN	C	3.54867	1.73825	1.57092	2.81619	2.00771	2.74172
2BJQ_A32_A62	53	GLY	C	1.7621	0.432131	0.934315	0.929155	1.07754	0.801247
2BJQ_A32_A62	54	ASN	C	1.59783	1.0241	1.27664	1.36833	1.31186	1.42167
2BJQ_A32_A62	55	VAL	C	1.12081	1.07958	1.14542	0.626822	0.683538	0.977213
2BJQ_A32_A62	56	GLU	E	0.880188	0.638236	0.851888	0.262313	1.21426	0.735754
2BJQ_A32_A62	57	CYS	E	0.452165	0.767386	0.679213	1.00128	0.941376	0.32648
2BJQ_A32_A62	58	SER	E	0.525274	0.931254	0.678701	0.746594	0.981733	0.440657
2BJQ_A32_A62	59	PHE	C	0.560635	0.756743	0.568973	1.01723	0.55449	0.65471
2BJQ_A32_A62	60	PRO	C	1.03547	0.45499	0.526914	0.989211	01,01,9827	1.14938
2BJQ_A32_A62	61	TYR	C	1.59943	2.67633	3.06784	3.07372	2.55435	2.08545
2BJQ_A32_A62	62	ASN	C	2.51229	3.7125	1.68109	2.58862	3.80954	5.72176
