# Supplementary material for: 3β-Corner Stability by Comparative Molecular Dynamics Simulations
Source: Int J Mol Sci. 2022 Oct 2;23(19):11674. doi: 10.3390/ijms231911674 (PMC9570037; doi:10.3390/ijms231911674)
Supplement: Supplementary file 1 [file ijms-23-11674-s001.zip › Suppl_materials_Table_S3.xlsx]

## Sheet: Table S3
Structure	Cluster (MD)	RMSD (Å)	Rg PDB	Rg	HB	HB PDB	SASA (Å^2)	SASA (Å^2) PDB		A set of protein structures used as a negative control
Technical repetition 1										PDB ID	RMSD, Å	Rg	BH	SASA, Å2
1Q7F_A761_A789	0.6322	7.263	1.30129	1.21	7.8814	7	3318.57	3960		1Q7FA761-A789	9.1±1.6	1.08±0.1	7±1	3315.7±189.1
2BA0_A121_A142	0.3998	5.357	1.04563	1.0279	2.7388	5	3065.65	2501.5		2BA0 A3-A21	6.2±1.1	1.03±0.1	3	2811.27±339.3
3HNA_A993_A1016	0.5212	9.748	1.30161	1.5422	2.9434	5	3240.44	2955.9		3HNA A993-A1016	9.8±1.1	1.3±0.4	3±2	3015.4±480.0
5OLQ_A58_A80	0.4253	7.783	1.34472	1.6204	2.7239	2	3130.87	3065.2		5OLQ A58-A80	7.7±0.6	1.8±0.1	2±1	3241.9±98.1
Technical repetition 2
1Q7F_A761_A789	0.3763	9.727	1.30129	1.0608	7.1381	7	3503.37	3960
2BA0_A121_A142	0.3123	7.507	1.04563	0.9647	3.1824	5	2942.02	2501.5
3HNA_A993_A1016	0.3613	8.619	1.30161	1.5446	2.0277	5	3341.66	2955.9
5OLQ_A58_A80	0.5032	7.035	1.34472	1.8074	1.5581	2	3278.15	3065.2
Technical repetition 3
1Q7F_A761_A789	0.4408	10.215	1.30129	0.9991	5.5431	7	3125.24	3960
2BA0_A121_A142	0.5397	5.769	1.04563	1.0995	3.512	5	2425.9	2501.5
3HNA_A993_A1016	0.7696	10.872	1.30161	0.8288	5.089	5	2463.95	2955.9
5OLQ_A58_A80	0.5407	8.254	1.34472	1.8309	1.1433	2	3316.81	3065.2
