# Supplementary material for: 3β-Corner Stability by Comparative Molecular Dynamics Simulations
Source: Int J Mol Sci. 2022 Oct 2;23(19):11674. doi: 10.3390/ijms231911674 (PMC9570037; doi:10.3390/ijms231911674)
Supplement: Supplementary file 1 [file ijms-23-11674-s001.zip › Suppl_materials_Table_S4.xlsx]

## Sheet: Table S4
Structure	PDB ID	Resolution, Å	UNIPROT ID	Chain	Specie	Specie_type	Start_locus	End_Locus	Length,a.a.	SASA_PDB (nm^2)	SASA (nm^2)	Rg	Cluster	RMSD (nm)	Stability	H-Bonds_PDB (HB)	H-Bonds	Alpha_helicies_PDB	Alpha_helicies	rama_was_out	rama_got_norm	rama_got_out
Technical repetition 1
1A47_A527_A550	1A47	2.56	P26827	A	thermoanaerobacterium thermosulfurigenes	Bacterial	527	550	23	21.673	21.956	0.8871	0.2659	0.0775679	0.0569426	7	9	0	0	0	0	0
1OMW_A605_A634	1OMW	2.5	P21146	A	bos taurus	Animal	605	634	29	31.141	28.915	1.4738	0.9235	0.0883119	0.00675586	11	17	0	0	0	0	1
2RNR_B14_B36	2RNR	n/d	P29083	B	homo sapiens	Human	14	36	22	25.093	26.269	1.0658	0.7766	0.0973319	0.0217439	12	13	0	0	0	0	0
1V6Z_A33_A64	1V6Z	2	Q5SKI6	A			33	64	31	30.031	30.848	1.5211	0.8816	0.0982459	0.0116323	21	22	0	0	0	0	1
2GCL_A247_A271	2GCL	2.21	Q04636	A	saccharomyces cerevisiae	Mushroom	247	271	24	26.765	25.53	1.1253	0.7906	0.103381	0.021648	15	16	0	0	0	0	0
2CX8_A33_A60	2CX8	2.53	Q5SKI6	A	thermus thermophilus	Bacterial	33	60	27	28.615	27.375	1.3734	0.8991	0.109609	0.0110595	15	16	0	0	0	0	1
1RZH_H151_H183	1RZH	1.8	P0C0Y8	H	rhodobacter sphaeroides	Bacterial	151	183	32	33.336	33.409	0.9047	0.7741	0.11172	0.0252375	20	16	0	0	0	0	1
1Y19_B309_B341	1Y19	2.6	O70161	B	mus musculus	Animal	309	341	32	30.244	34.254	1.6657	0.8796	0.112018	0.013487	17	16	0	0	0	0	0
2K3B_A3_A42	2K3B	n/d	P15891	A	saccharomyces cerevisiae	Mushroom	3	42	39	37.165	35.54	1.1901	0.6972	0.112403	0.0340356	19	19	0	0	0	0	1
1S0U_A378_A406	1S0U	2.4	Q58657	A	methanocaldococcus jannaschii	Other	378	406	28	25.745	28.186	1.0087	0.7696	0.113425	0.0261331	15	11	0	0	0	0	1
2CU8_A37_A60	2CU8	n/d	P52943	A	homo sapiens	Human	37	60	23	22.587	23.554	1.094	0.6702	0.116381	0.0383825	4	8	0	0	1	0	1
2F69_A152_A185	2F69	1.3	Q8WTS6	A	homo sapiens	Human	152	185	33	30.984	32.704	1.4074	0.8956	0.118277	0.0123481	18	15	0	0	0	0	0
1B8P_A264_A297	1B8P	1.9	Q9ZF99	A			264	297	33	26.975	27.789	1.4393	0.8826	0.120921	0.0141961	19	18	0	0	0	0	2
2E3I_A62_A93	2E3I	2	P30622	A	homo sapiens	Human	62	93	31	28.614	29.386	1.3501	0.8886	0.121202	0.0135019	22	13	0	0	0	0	2
2DIQ_A37_A68	2DIQ	n/d	Q9Y2W6	A	homo sapiens	Human	37	68	31	28.467	29.233	0.9841	0.8711	0.12262	0.0158057	9	16	0	0	0	0	0
1JK4_A59_A75	1JK4	2.3	P01180	A			59	75	16	14.825	16.014	0.8029	0.7266	0.122655	0.0335339	7	5	0	0	1	1	0
1GG6_B29_B55	1GG6	1.4	P00766	B			29	55	26	26.277	26.414	0.8647	0.8116	0.125698	0.0236815	17	16	0	0	2	2	0
1RCQ_A284_A308	1RCQ	1.45	Q9HTQ2	A	pseudomonas aeruginosa	Bacterial	284	308	24	25.86	25.256	0.8851	0.6682	0.125966	0.0417955	10	9	0	0	0	0	0
1QCF_A84_A124	1QCF	2	P08631	A	homo sapiens	Human	84	124	40	37.679	36.542	0.9018	0.5582	0.126805	0.0560224	20	20	0	0	0	0	1
1OZ2_A453_A484	1OZ2	1.55	Q9Y468	A	homo sapiens	Human	453	484	31	32.527	29.663	1.3795	0.8516	0.127367	0.0189013	22	19	0	0	0	0	0
1YAB_A113_A143	1YAB	3.4	A0A0F6AJI7	A	thermotoga maritima	Bacterial	113	143	30	27.173	29.67	1.5962	0.8581	0.130867	0.01857	16	17	0	0	0	0	0
1YEL_A38_A64	1YEL	n/d	Q9FX77	A	arabidopsis thaliana	Plant	38	64	26	28.935	29.761	0.9789	0.8091	0.131088	0.0250247	13	16	0	0	0	0	0
1GMY_A169_A219	1GMY	1.9	P07858	A	homo sapiens	Human	169	219	50	41.798	42.964	1.0703	0.6787	0.131167	0.042144	23	23	0	5	0	0	2
1NG2_A228_A269	1NG2	1.7	P14598	A	homo sapiens	Human	228	269	41	37.081	37.785	0.9183	0.7346	0.132293	0.0351106	26	23	0	0	0	0	0
2GCL_A383_A406	2GCL	2.21	Q04636	A	saccharomyces cerevisiae	Mushroom	383	406	23	24.225	24.454	1.2415	0.6537	0.133225	0.0461358	10	10	0	0	0	0	0
2BJQ_A32_A62	2BJQ	1.75	Q7YXK2	A	ascaris suum	Animal	32	62	30	30.574	28.82	0.8805	0.901	0.134093	0.0132752	15	14	0	0	0	0	0
1O70_A431_A460	1O70	2.6	P10674	A	drosophila melanogaster	Animal	431	460	29	27.205	28.362	0.8222	0.6717	0.134575	0.044181	12	11	0	0	3	3	0
1IML_A1_A25	1IML	n/d	P63255	A	rattus rattus	Animal	1	25	24	24.806	26.902	0.8576	0.6992	0.136297	0.0409981	11	11	0	0	0	0	0
1LVM_A153_A182	1LVM	1.8	P04517	A	tobacco etch virus	Virus	153	182	29	27.126	29.094	1.2202	0.5512	0.13994	0.0628051	19	15	0	0	0	0	1
1FMK_A83_A134	1FMK	1.5	P12931	A	homo sapiens	Human	83	134	51	40.977	39.074	1.0769	0.8076	0.140142	0.0269633	35	35	0	0	0	0	0
2G3P_A133_A152	2G3P	1.9	P03661	A	enterobacteria phage fd	Bacterial	133	152	19	23.245	22.003	1.3178	0.8646	0.141284	0.0191299	11	9	0	0	0	0	1
2VV5_A134_A157	2VV5	3.45	P0C0S1	A	escherichia coli	Bacterial	134	157	23	21.967	22.205	0.9646	0.5142	0.143784	0.0698503	11	12	0	0	0	0	1
1Y7T_A265_A299	1Y7T	1.65	P10584	A	thermus thermophilus	Bacterial	265	299	34	27.578	29.94	1.3667	0.7981	0.143929	0.0290593	19	15	0	0	0	0	0
1Y5O_A3_A32	1Y5O	n/d	P32776	A	saccharomyces cerevisiae	Mushroom	3	32	29	28.826	28.265	0.9957	0.7941	0.145573	0.0299735	11	13	0	0	0	0	0
1OZ2_A349_A380	1OZ2	1.55	Q9Y468	A	homo sapiens	Human	349	380	31	31.82	29.165	1.0475	0.8486	0.147131	0.0222756	19	16	0	0	0	0	1
2HLC_A29_A55	2HLC	1.7	P08897	A			29	55	26	31.335	29.305	1.1422	0.8316	0.150335	0.0253164	18	17	0	0	0	0	1
1DY9_A102_A127	1DY9	2.1	P26662	A	hepatitis c virus (isolate taiwan)	Virus	102	127	25	27.734	27.643	1.2684	0.8336	0.15157	0.0252212	13	12	0	0	0	0	3
2HZY_A18_A43	2HZY	1.35	P35505	A	mus musculus	Animal	18	43	25	23.892	24.383	1.4847	0.9185	0.151619	0.0123569	16	12	0	0	0	0	2
1KK1_A351_A379	1KK1	1.8	Q9V1G0	A	pyrococcus abyssi	Other	351	379	28	28.12	26.729	1.3772	0.7276	0.151732	0.0413318	15	12	0	0	0	0	0
1BDM_A265_A299	1BDM	1.8	P10584	A	thermus thermophilus	Bacterial	265	299	34	28.13	28.95	0.9473	0.7876	0.15315	0.0325291	19	15	0	0	0	0	0
2DKQ_A98_A131	2DKQ	n/d	Q63HR2	A	homo sapiens	Human	98	131	33	34.024	34.318	1.1952	0.6977	0.15553	0.0470167	8	19	0	0	0	0	1
1QNJ_A29_A55	1QNJ	1.1	P00772	A			29	55	26	29.087	28.209	1.424	0.7151	0.156438	0.0445692	18	14	0	0	0	0	0
2HVY_A288_A324	2HVY	2.3		A			288	324	36	34.884	38.022	1.0468	0.7086	0.160528	0.0467779	21	17	6	6	2	2	0
1TA6_A29_A55	1TA6	1.9	P00734	A			29	55	26	29.075	30.71	0.9459	0.8281	0.161513	0.0277641	13	11	0	0	0	0	0
1OBB_A368_A404	1OBB	1.9	O33830	A	thermotoga maritima	Bacterial	368	404	36	29.699	32.113	1.0077	0.7601	0.16309	0.0391253	24	20	0	0	0	0	0
1OI1_A176_A207	1OI1	1.78	Q9UQR0	A	homo sapiens	Human	176	207	31	30.62	32.283	1.2775	0.6397	0.16316	0.0587865	17	14	0	0	0	0	0
1T77_A2079_A2109	1T77	2.4	P50851	A	homo sapiens	Human	2079	2109	30	26.712	28.934	0.9869	0.8791	0.163332	0.0197468	17	15	0	0	2	1	0
1LTO_A29_A55	1LTO	2.2	Q15661	A	homo sapiens	Human	29	55	26	30.46	30.65	1.1397	0.6607	0.163336	0.0554199	15	13	0	0	1	1	0
1SSH_A4_A46	1SSH	1.4	P43603	A	saccharomyces cerevisiae	Mushroom	4	46	42	40.1	39.731	1.2548	0.8636	0.163934	0.0223606	24	19	0	0	0	0	0
1NI2_A203_A230	1NI2	2.3	P15311	A	homo sapiens	Human	203	230	27	26.87	29.069	1.0208	0.8146	0.166421	0.0308545	15	15	0	0	0	0	0
2ZPY_A203_A230	2ZPY	2.1	P26043	A	mus musculus	Animal	203	230	27	26.468	28.015	1.0118	0.7771	0.167276	0.0372858	20	14	0	0	0	0	1
1TON_A29_A55	1TON	1.8	P00759	A	rattus rattus	Animal	29	55	26	24.345	24.515	1.4006	0.8526	0.169684	0.0250114	14	8	0	0	0	0	1
3PBH_A169_A219	3PBH	2.5	P07858	A	homo sapiens	Human	169	219	50	43.134	41.307	1.2132	0.6897	0.169692	0.0526554	25	21	0	0	0	0	2
1EX4_A223_A253	1EX4	2.8	P04585	A	human immunodeficiency virus 1	Virus	223	253	30	31.859	32.005	1.2104	0.8956	0.169851	0.0177324	13	12	0	0	1	1	0
1TH7_A20_A49	1TH7	1.68	Q97ZQ0	A	sulfolobus solfataricus	Other	20	49	29	29.933	32.577	1.0348	0.7481	0.170293	0.0428968	18	14	0	0	0	0	0
1B8T_A115_A140	1B8T	n/d	P67966	A	gallus gallus	Animal	115	140	25	22.109	24.302	1.4924	0.9325	0.170646	0.0115186	11	10	0	0	0	0	3
1MBM_A122_A147	1MBM	2	P19811	A	equine arteritis virus	Virus	122	147	25	23.041	22.757	1.3363	0.6977	0.172826	0.0522453	15	11	0	0	0	0	0
1MIX_A310_A342	1MIX	1.75	P54939	A	gallus gallus	Animal	310	342	32	32.993	34.413	1.1805	0.5162	0.172865	0.0836321	18	17	0	0	0	0	0
2F69_A143_A173	2F69	1.3	Q8WTS6	A	homo sapiens	Human	143	173	30	29.46	29.808	1.4663	0.6332	0.174806	0.0641188	18	16	0	0	0	0	0
2DAQ_A12_A54	2DAQ	n/d	Q9BZ95	A	homo sapiens	Human	12	54	42	42.406	41.491	1.0427	0.6217	0.174825	0.0661363	19	16	5	5	0	0	0
1A8P_A36_A71	1A8P	2	Q44532	A			36	71	35	39.592	39.468	1.2481	0.7486	0.178951	0.0449883	14	13	0	0	0	0	0
1QMC_A223_A253	1QMC	n/d	P03366	A	human immunodeficiency virus type 1 bh10	Virus	223	253	30	31.306	31.486	1.5402	0.6597	0.179239	0.060995	8	14	0	0	4	4	2
1T31_A29_A55	1T31	1.9	P23946	A	homo sapiens	Human	29	55	26	31.597	31.383	1.0571	0.7781	0.17978	0.0398932	15	9	0	0	0	0	0
7MDH_A304_A339	7MDH	2.4	P17606	A	sorghum bicolor	Plant	304	339	35	28.158	30.548	1.1711	0.5822	0.179864	0.0751472	16	17	0	0	0	0	0
3RP2_A29_A55	3RP2	1.9	P00770	A	rattus rattus	Animal	29	55	26	31.619	30.027	1.1115	0.94	0.180375	0.0108225	13	14	0	0	2	2	0
2AYW_A29_A55	2AYW	0.97	P00760	A			29	55	26	24.359	24.688	1.5784	0.8531	0.181713	0.0266936	14	9	0	0	0	0	1
1S4V_A167_A199	1S4V	2	O65039	A			167	199	32	30.547	33.254	1.3618	0.8866	0.185998	0.0210922	21	18	0	0	0	0	1
1LDM_A265_A301	1LDM	2.1	P00341	A	squalus acanthias	Animal	265	301	36	29.396	32.935	1.5269	0.6412	0.186441	0.066895	20	16	0	0	0	0	0
2PTK_A84_A124	2PTK	2.35	P00523	A	gallus gallus	Animal	84	124	40	38.675	38.6	0.9875	0.7421	0.186446	0.0480844	19	17	0	0
2I5F_A244_A279	2I5F	1.35	P08567	A	homo sapiens	Human	244	279	35	36.191	37.823	0.9069	0.7941	0.187983	0.0387057	18	17	0	0	0	0	0
1QQG_A161_A197	1QQG	2.3	P35568	A	homo sapiens	Human	161	197	36	32.051	35.845	1.1391	0.8931	0.188154	0.0201137	21	17	5	0	0	0	0
1M4Z_A54_A92	1M4Z	2.2	P54784	A	saccharomyces cerevisiae	Mushroom	54	92	38	36.415	36.296	1.0787	0.8436	0.188172	0.0294301	26	21	0	0	1	1	0
1B8T_A35_A59	1B8T	n/d	P67966	A	gallus gallus	Animal	35	59	24	23.026	25.429	0.9994	0.6472	0.189397	0.0668193	6	9	0	0	0	0	0
1TXD_A1037_A1059	1TXD	2.13	Q9NZN5	A	homo sapiens	Human	1037	1059	22	25.988	23.657	1.5263	0.8836	0.189825	0.0220956	6	10	0	0	0	0	0
1MI1_A2143_A2173	1MI1	2.9	Q8NFP9	A	homo sapiens	Human	2143	2173	30	28.403	30.552	1.1141	0.8426	0.190659	0.0300097	14	15	0	0	0	0	0
2EFI_A22_A52	2EFI	n/d	Q9UBU8	A	homo sapiens	Human	22	52	30	33.506	36.128	1.0682	0.4798	0.191742	0.0997442	10	13	0	0	0	0	0
1VQO_K16_K58	1VQO	2.2		K			16	58	42	39.621	40.135	1.0597	0.5782	0.191751	0.0808806	18	13	0	0	2	2	1
1MS6_A169_A200	1MS6	1.9	P25774	A	homo sapiens	Human	169	200	31	29.819	31.033	1.0056	0.8551	0.192757	0.0279305	21	17	0	0	2	2	0
1U06_A7_A47	1U06	1.49	P07751	A	gallus gallus	Animal	7	47	40	40.713	40.023	0.8509	0.8711	0.194651	0.0250905	23	19	0	0	0	0	0
2EY4_A288_A324	2EY4	2.11	Q7LWY0	A	pyrococcus furiosus	Other	288	324	36	33.708	36.278	1.2099	0.8636	0.194742	0.0265628	19	16	6	6	0	0	0
2EY4_C28_C58	2EY4	2.11	Q7LWY0	C	pyrococcus furiosus	Other	28	58	30	31.877	35.413	1.3058	0.6452	0.195353	0.0693112	15	10	0	0	0	0	0
2VXF_A10_A40	2VXF	n/d	Q7SXR4	A	danio rerio	Animal	10	40	30	33.845	32.357	1.061	0.7681	0.195958	0.0454427	16	17	0	0	1	0	0
1IHW_A223_A253	1IHW	n/d	P04586	A	human immunodeficiency virus 1	Virus	223	253	30	32.121	32.147	0.9272	0.7856	0.197983	0.0424476	3	12	0	0	3	3	1
1T32_A197_A231	1T32	1.85	P08311	A	homo sapiens	Human	197	231	34	27.206	27.617	1.556	0.6687	0.199234	0.0660062	14	9	0	0	1	1	0
2BJQ_A295_A322	2BJQ	1.75	Q7YXK2	A	ascaris suum	Animal	295	322	27	24.2	26.157	1.0545	0.8586	0.199562	0.0282181	17	16	0	0	1	1	1
1KZL_A138_A162	1KZL	2.1	Q9Y7P0	A	schizosaccharomyces pombe	Mushroom	138	162	24	22.88	23.808	1.0807	0.8811	0.199572	0.0237291	9	11	0	0	0	0	1
1CQX_A189_A225	1CQX	1.75	P39662	A			189	225	36	40.259	36.796	1.2279	0.7741	0.201833	0.0455941	21	15	0	0	1	0	0
1UGP_B143_B200	1UGP	1.63	Q7SID2	B	pseudonocardia thermophila	Bacterial	143	200	57	48.58	47.658	1.0228	0.4873	0.202464	0.103803	35	27	5	6	0	0	0
1SG5_A27_A59	1SG5	n/d	P0AFW8	A	escherichia coli	Bacterial	27	59	32	34.511	32.324	0.6839	0.9005	0.202677	0.0201664	10	16	0	0	0	0	0
1DPO_A29_A55	1DPO	1.59	P00763	A	rattus rattus	Animal	29	55	26	24.057	25.331	1.2616	0.7736	0.202918	0.0459406	12	9	0	0	0	0	2
2FPZ_A29_A55	2FPZ	2	P20231	A	homo sapiens	Human	29	55	26	29.338	29.691	1.0199	0.8541	0.204288	0.0298056	13	11	0	0	0	0	1
2DIG_A17_A48	2DIG	n/d	Q14739	A	homo sapiens	Human	17	48	31	30.554	30.459	1.105	0.8551	0.207006	0.0299952	15	18	0	0	1	1	1
1CXL_A527_A553	1CXL	1.81	P43379	A	bacillus circulans	Bacterial	527	553	26	24.705	24.381	0.989	0.91	0.208116	0.0187304	9	10	0	0	0	0	0
1GAW_A74_A117	1GAW	2.2	Q9SLP6	A	zea mays	Plant	74	117	43	42.705	40.646	1.0923	0.6827	0.208493	0.0661548	16	20	0	0	0	0	0
1ZBX_A54_A92	1ZBX	2.5	P54784	A	saccharomyces cerevisiae	Mushroom	54	92	38	37.85	38.748	0.9237	0.7321	0.209492	0.0561229	23	21	0	0	0	0	0
1PAM_A527_A553	1PAM	1.8	P05618	A	bacillus sp,	Bacterial	527	553	26	24.427	25.918	1.1715	0.8101	0.211864	0.040233	11	9	0	0	0	0	0
1WXX_A32_A62	1WXX	1.8	Q5SIT4	A	thermus thermophilus	Bacterial	32	62	30	30.451	32.021	1.3161	0.9035	0.212486	0.0205049	15	12	0	0	1	1	0
1ZO2_A83_A126	1ZO2	1.6	Q5CQI4	A	cryptosporidium parvum	Other	83	126	43	38.042	39.218	1.1186	0.8946	0.213352	0.0224873	31	23	0	0	8	8	1
1YWU_A18_A45	1YWU	n/d	Q9HVI1	A	pseudomonas aeruginosa	Bacterial	18	45	27	29.471	30.551	1.4137	0.4723	0.215122	0.11352	13	12	0	0	0	0	1
2VPA_A35_A72	2VPA	1.2	Q9RW27	A	deinococcus radiodurans	Bacterial	35	72	37	36.424	34.294	1.1187	0.7726	0.215597	0.0490268	18	20	0	0	0	0	1
2BMW_A58_A101	2BMW	1.5	P21890	A	anabaena sp,	Bacterial	58	101	43	44	44.402	0.9059	0.8681	0.215638	0.0284427	20	21	0	0	0	0	0
1TRN_A29_A55	1TRN	2.2	P07477	A	homo sapiens	Human	29	55	26	24.443	24.451	1.4217	0.8591	0.217277	0.0306143	13	11	0	0	0	0	1
1R6Z_A637_A699	1R6Z	2.8	P0AEX9	A	escherichia coli	Bacterial	637	699	62	53.786	50.781	1.0995	0.8216	0.218041	0.0388985	32	36	8	8	0	0	1
1SKY_B50_B76	1SKY	3.2	P09219	B	bacillus sp,	Bacterial	50	76	26	24.345	25.706	1.1572	0.7791	0.218269	0.0482156	14	9	0	0	0	0	0
1A5Z_A266_A303	1A5Z	2.1	P16115	A	thermotoga maritima	Bacterial	266	303	37	29.601	33.986	1.3397	0.6192	0.222769	0.0848304	18	19	0	0	0	0	0
1BD0_A295_A319	1BD0	1.6	P10724	A			295	319	24	27.221	27.201	1.1128	0.6127	0.222958	0.0863516	9	5	0	0	0	0	0
2ZGW_A190_A217	2ZGW	1.5	O57883	A	pyrococcus horikoshii	Other	190	217	27	26.323	27.448	0.9777	0.8226	0.223726	0.039689	16	15	0	0	1	0	0
2FR2_A77_A110	2FR2	1.5	P9WFG7	A	mycobacterium tuberculosis	Bacterial	77	110	33	30.405	31.444	0.9748	0.7621	0.224385	0.0533812	16	16	0	0	0	0	0
2I5N_H155_H188	2I5N	1.96	P07173	H			155	188	33	32.582	33.152	1.2123	0.5032	0.224946	0.111753	21	16	0	0	0	0	1
1X1F_A17_A50	1X1F	n/d	Q9ULZ2	A	homo sapiens	Human	17	50	33	31.65	32.712	1.2	0.6602	0.225056	0.076474	15	20	0	0	0	0	0
1U2B_A266_A298	1U2B	1.8	O08967	A	mus musculus	Animal	266	298	32	33.279	33.903	1.4292	0.7741	0.228821	0.0516907	17	15	0	0	0	0	1
2RN8_A174_A213	2RN8	n/d	Q03526	A	mus musculus	Animal	174	213	39	37.351	40.078	0.9728	0.8621	0.229323	0.0316236	13	19	0	0	0	0	2
1XCG_A982_A1005	1XCG	2.5	O15085	A	homo sapiens	Human	982	1005	23	27.372	25.791	1.0587	0.7416	0.229813	0.0593837	7	10	0	0	0	0	0
1U5D_A109_A144	1U5D	1.7	Q86WV1	A	homo sapiens	Human	109	144	35	36.573	37.43	1.4266	0.8371	0.230575	0.0375607	24	16	0	0	0	0	0
1X1G_A16_A52	1X1G	n/d	Q9NYT0	A	homo sapiens	Human	16	52	36	37.329	38.525	0.9316	0.8506	0.231801	0.0346311	14	18	0	0	0	0	1
2EYQ_A481_A513	2EYQ	3.2	P30958	A	escherichia coli	Bacterial	481	513	32	29.888	32.858	1.0344	0.7386	0.232296	0.0607222	18	11	0	0	0	0	1
1EQ9_A197_A231	1EQ9	1.7	Q7SIG2	A			197	231	34	26.344	28.388	1.0105	0.4968	0.233397	0.117445	13	8	0	0	0	0	0
2R09_A266_A297	2R09	1.9	O08967	A	mus musculus	Animal	266	297	31	32.48	33.423	0.8744	0.8096	0.233803	0.0445161	16	17	0	0	0	0	0
1YAL_A129_A179	1YAL	1.7	P14080	A			129	179	50	42.749	40.76	1.4566	0.8816	0.234117	0.0277195	23	21	5	5	0	0	0
1PFX_C64_C109	1PFX	3	P16293	C	sus scrofa	Animal	64	109	45	45.26	46.717	1.0983	0.3943	0.234625	0.142112	26	22	0	0	0	0	0
2HQH_A31_A63	2HQH	1.8	Q14203	A	homo sapiens	Human	31	63	32	30.168	33.908	1.0263	0.7236	0.235805	0.0651765	18	11	0	0	0	0	1
2Z7F_E197_E231	2Z7F	1.7	P08246	E	homo sapiens	Human	197	231	34	26.54	31.729	1.145	0.5967	0.236841	0.095518	15	8	0	0	0	0	0
1ZSQ_A90_A117	1ZSQ	1.82	Q13614	A	homo sapiens	Human	90	117	27	29.248	28.888	1.0861	0.5407	0.237766	0.109206	13	11	0	0	0	0	0
2ARZ_A17_A53	2ARZ	2	Q9HW16	A	pseudomonas aeruginosa	Bacterial	17	53	36	40.881	37.364	1.5181	0.5487	0.237821	0.107329	16	16	0	0	1	1	2
1F39_A178_A205	1F39	1.9	P03034	A	enterobacteria phage lambda	Bacterial	178	205	27	26.281	27.022	1.129	0.8171	0.238438	0.0436103	19	13	0	0	1	1	0
1Y71_A9_A42	1Y71	1.95	Q816F1	A	bacillus cereus	Bacterial	9	42	33	32.066	31.797	1.1203	0.6372	0.238681	0.0865935	20	18	0	0	0	0	0
2DX5_A23_A52	2DX5	3.35	Q91XD6	A	mus musculus	Animal	23	52	29	29.675	29.1	1.1397	0.8891	0.238707	0.0264726	8	10	0	0	0	0	0
1LVM_A17_A44	1LVM	1.8	P04517	A	tobacco etch virus	Virus	17	44	27	26.458	28.057	1.0451	0.8056	0.239753	0.046608	13	12	0	0	0	0	0
1YAL_A164_A195	1YAL	1.7	P14080	A			164	195	31	29.103	34.84	1.1938	0.7781	0.2406	0.0533891	20	13	0	0	1	1	0
1EP3_B38_B73	1EP3	2.1	P54322	B	lactococcus lactis	Bacterial	38	73	35	39.136	37.37	1.0318	0.8801	0.241789	0.0289905	16	14	0	0	0	0	0
2HLC_A62_A108	2HLC	1.7	P08897	A			62	108	46	40.37	40.291	0.9694	0.5537	0.242115	0.108056	18	17	0	0	0	0	0
1D2E_A376_A411	1D2E	1.94	P49410	A			376	411	35	35.439	36.765	1.515	0.8146	0.242511	0.0449615	15	13	0	0	0	0	2
2D6F_A20_A51	2D6F	3.15		A			20	51	31	31.226	36.035	0.8941	0.6402	0.242746	0.08734	6	11	0	0	0	0	1
1IWD_A128_A178	1IWD	1.63	P60994	A			128	178	50	41.495	37.777	1.0049	0.8686	0.244416	0.0321163	24	23	5	5	0	0	2
2CRF_A30_A76	2CRF	n/d	Q9H6Z4	A	homo sapiens	Human	30	76	46	44.478	44.348	1.077	0.7761	0.244805	0.0548118	17	27	0	0	1	0	1
1UMU_A84_A109	1UMU	2.5	P0AG11	A	escherichia coli	Bacterial	84	109	25	24.75	25.268	1.1175	0.7346	0.246915	0.0655312	12	13	0	0	2	1	1
1PFX_C29_C55	1PFX	3	P16293	C	sus scrofa	Animal	29	55	26	26.85	26.793	1.2473	0.8871	0.247132	0.0279012	11	8	0	0	0	0	0
1FX7_A162_A209	1FX7	2	P9WMH1	A	mycobacterium tuberculosis	Bacterial	162	209	47	40.463	40.288	1.0128	0.8696	0.24721	0.0322362	25	24	15	10	0	0	0
1XKE_A10_A53	1XKE	n/d	P49792	A	homo sapiens	Human	10	53	43	42.418	46.382	1.1031	0.6597	0.247377	0.0841824	28	25	0	0	0	0	0
1PZG_A266_A303	1PZG	1.6	P90613	A	toxoplasma gondii	Other	266	303	37	28.192	29.809	1.0729	0.8661	0.247977	0.0332041	19	19	0	0	0	0	0
1QX4_A76_A111	1QX4	1.8	P20070	A	rattus norvegicus	Animal	76	111	35	36.824	33.942	1.0295	0.8846	0.249536	0.0287965	17	14	0	0	0	0	1
9LDT_A266_A303	9LDT	2	P00339	A	sus scrofa	Animal	266	303	37	30.264	31.054	1.1794	0.8961	0.250212	0.025997	16	17	0	0	0	0	0
1Q25_A44_A77	1Q25	1.8	P08169	A	bos taurus	Animal	44	77	33	30.237	33.894	1.0101	0.4078	0.251946	0.149202	20	17	0	0	0	0	0
1U1S_A21_A48	1U1S	1.6	Q9HUM0	A	pseudomonas aeruginosa	Bacterial	21	48	27	28.645	28.95	1.5706	0.7671	0.251968	0.0586833	14	10	0	0	0	0	0
2C78_A340_A375	2C78	1.4	Q5SHN6	A	thermus thermophilus	Bacterial	340	375	35	35.015	34.526	0.9801	0.6877	0.253154	0.07906	13	11	0	0	0	0	0
2ASF_A69_A125	2ASF	1.6	P9WLL7	A	mycobacterium tuberculosis	Bacterial	69	125	56	55.233	53.785	0.8953	0.6072	0.253673	0.0996428	38	31	15	15	0	0	0
2PIA_A43_A75	2PIA	2	P33164	A	burkholderia cepacia	Bacterial	43	75	32	35.007	31.725	1.2312	0.8751	0.253721	0.0316898	16	18	0	0	0	0	0
1EYS_H154_H187	1EYS	2.2		H			154	187	33	33.967	34.403	1.0886	0.7851	0.253908	0.0545648	18	17	0	0	0	0	0
1FEU_A55_A91	1FEU	2.3		A			55	91	36	38.184	37.223	1.1449	0.7816	0.25415	0.0555064	15	18	0	0	0	0	1
1U29_A261_A293	1U29	1.8	P63034	A	mus musculus	Animal	261	293	32	32.84	35.504	1.0387	0.8781	0.255619	0.03116	16	15	0	0	0	0	1
2A94_A266_A303	2A94	1.5	Q27743	A	plasmodium falciparum	Other	266	303	37	26.735	31.184	1.0355	0.5962	0.256273	0.103483	21	17	0	0	0	0	1
2D0N_A267_A306	2D0N	1.57	O89100	A	mus musculus	Animal	267	306	39	38.631	37.293	0.8722	0.5612	0.257975	0.113199	21	19	0	0	0	0	2
2E3H_A216_A247	2E3H	1.45	P30622	A	homo sapiens	Human	216	247	31	29.251	28.878	1.5294	0.7711	0.259242	0.0593405	18	15	0	0	0	0	0
1RZH_H177_H206	1RZH	1.8	P0C0Y8	H	rhodobacter sphaeroides	Bacterial	177	206	29	30.384	29.543	1.0017	0.8586	0.259432	0.0366837	20	15	0	0	0	0	4
1NPP_A199_A232	1NPP	2	O67757	A	aquifex aeolicus	Bacterial	199	232	33	33.524	35.165	1.0265	0.7501	0.2605	0.065099	17	13	0	0	2	2	1
1FON_A9_A41	1FON	1.7	P05805	A			9	41	32	33.869	32.956	1.548	0.6632	0.262629	0.0884534	16	15	0	0	5	5	0
2DO3_A476_A505	2DO3	n/d	O00267	A	homo sapiens	Human	476	505	29	30.519	28.995	1.0472	0.7506	0.263301	0.0656673	9	11	0	0	2	1	1
1G83_A86_A125	1G83	2.6	P06241	A	homo sapiens	Human	86	125	39	38.597	39.195	1.0842	0.7966	0.263647	0.0536258	16	19	0	0	0	0	0
1UXJ_A245_A280	1UXJ	1.75	P80040	A	chloroflexus aurantiacus	Bacterial	245	280	35	27.287	29.803	1.0733	0.6632	0.264736	0.0891631	18	18	0	0	0	0	0
1M9U_A29_A55	1M9U	2.3	Q8MX72	A			29	55	26	26.724	26.531	1.1796	0.7601	0.2654	0.0636695	16	13	0	0	0	0	0
1Z25_A177_A250	1Z25	2.7	Q8U3D2	A	pyrococcus furiosus	Other	177	250	73	62.984	62.924	1.0244	0.5492	0.265521	0.119697	44	42	27	26	0	0	0
1BM8_A4_A29	1BM8	1.71	P39678	A	saccharomyces cerevisiae	Mushroom	4	29	25	24.469	26.606	1.0006	0.4543	0.267202	0.145812	17	13	0	0	2	2	0
1S6Y_A336_A371	1S6Y	2.31	P84135	A	geobacillus stearothermophilus	Bacterial	336	371	35	26.932	29.872	1.1063	0.8516	0.267295	0.0396666	25	20	0	0	0	0	0
1OPK_A83_A123	1OPK	1.8	P00520	A	mus musculus	Animal	83	123	40	37.933	36.103	1.4369	0.6397	0.267441	0.096359	21	20	0	0	0	0	0
1V47_A71_A131	1V47	2.49	Q5SKH7	A	thermus thermophilus	Bacterial	71	131	60	48.094	48.301	1.1373	0.5362	0.267919	0.124261	36	35	18	18	2	2	0
1MS6_A133_A184	1MS6	1.9	P25774	A	homo sapiens	Human	133	184	51	45.936	43.64	1.057	0.9045	0.269847	0.0257704	29	25	5	0	0	0	1
1CXX_A118_A141	1CXX	n/d	Q05158	A	coturnix japonica	Animal	118	141	23	19.127	22.524	1.2559	0.7331	0.270105	0.072091	5	6	0	0	0	0	0
1FV9_A14_A43	1FV9	3	P00749	A	homo sapiens	Human	14	43	29	31.057	31.753	1.0077	0.7376	0.270419	0.0709579	11	9	0	0	0	0	1
1LO6_A197_A231	1LO6	1.56	Q92876	A	homo sapiens	Human	197	231	34	31.377	30.469	1.1739	0.4753	0.272729	0.143101	13	8	0	0	0	0	0
1X6V_A324_A384	1X6V	1.75	O43252	A	homo sapiens	Human	324	384	60	51.631	52.707	1.173	0.7871	0.272768	0.0580723	41	37	17	17	1	1	2
1QQG_A12_A48	1QQG	2.3	P35568	A	homo sapiens	Human	12	48	36	33.576	35.367	1.1093	0.7846	0.273038	0.0588124	29	21	0	0	4	4	1
2JDI_A51_A76	2JDI	1.9	P19483	A			51	76	25	23.879	24.937	1.1894	0.8436	0.273979	0.0428503	15	9	0	0	0	0	0
1B8T_A6_A32	1B8T	n/d	P67966	A	gallus gallus	Animal	6	32	26	24.342	26.788	0.9273	0.7406	0.274567	0.0712227	6	8	0	0	0	0	1
1NPM_A29_A55	1NPM	2.1	Q61955	A	mus musculus	Animal	29	55	26	26.714	27.743	1.5434	0.6337	0.274684	0.100617	11	9	0	0	0	0	0
2CP7_A12_A43	2CP7	n/d	Q922J3	A	mus musculus	Animal	12	43	31	30.346	29.927	1.3819	0.6582	0.275097	0.0940282	12	15	0	0	0	0	0
1PZE_A266_A303	1PZE	1.95	P90613	A	toxoplasma gondii	Other	266	303	37	27.032	29.701	1.0563	0.8676	0.275184	0.0364344	20	18	0	0	0	0	0
2PBK_A40_A72	2PBK	1.73	O36607	A	human herpesvirus	Virus	40	72	32	32.132	34.468	1.4203	0.5732	0.275757	0.117693	17	8	0	0	0	0	0
2ZJR_R20_R49	2ZJR	2.91		R			20	49	29	30.068	30.791	1.3138	0.7626	0.275855	0.065488	10	11	0	0	1	0	2
1EQ9_B329_B355	1EQ9	1.7	Q7SIG2	B			329	355	26	25.875	26.222	1.1956	0.6137	0.276046	0.106637	16	12	0	0	0	0	2
2ZJR_H6_H56	2ZJR	2.91		H			6	56	50	44.364	42.743	0.9303	0.8846	0.276221	0.0318759	16	21	0	0	0	0	1
1YLN_A183_A223	1YLN	2.2	Q9KNC3	A	vibrio cholerae o1	Bacterial	183	223	40	38.385	42.57	0.9924	0.5507	0.278757	0.125246	19	18	0	0	0	0	0
1KK8_A32_A61	1KK8	2.3	P24733	A			32	61	29	28.194	29.097	1.159	0.7756	0.279891	0.0628075	17	15	0	0	0	0	1
1JNY_A345_A393	1JNY	1.8	P35021	A			345	393	48	42.834	43.863	1.0404	0.8276	0.280557	0.048368	27	26	0	0	1	1	0
1GDN_A29_A55	1GDN	0.81	P35049	A			29	55	26	24.68	23.752	1.0803	0.7986	0.281666	0.0567275	12	8	0	0	1	0	0
1MBM_A45_A72	1MBM	2	P19811	A	equine arteritis virus	Virus	45	72	27	28.895	27.419	1.1478	0.8731	0.282617	0.0358641	11	11	0	0	1	1	1
1DEU_A150_A200	1DEU	1.7	Q9UBR2	A			150	200	50	44.512	40.834	1.0334	0.7551	0.282769	0.0692501	25	22	5	5	0	0	0
1NPR_A199_A232	1NPR	2.21	O67757	A	aquifex aeolicus	Bacterial	199	232	33	34.081	38.245	1.3023	0.7591	0.283835	0.0683759	16	12	0	0	0	0	0
1BIA_A274_A303	1BIA	2.3	P06709	A	escherichia coli	Bacterial	274	303	29	29.905	29.772	1.1385	0.6637	0.285404	0.0959814	17	15	0	0	0	0	0
1MKE_A40_A84	1MKE	n/d	O08816	A			40	84	44	42.038	41.605	1.452	0.8341	0.28718	0.0476432	16	22	0	0	0	0	0
1F60_A357_A405	1F60	1.67	P02994	A			357	405	48	41.882	47.514	0.9656	0.5412	0.287221	0.131777	32	20	0	0	0	0	1
1EQ9_A29_A55	1EQ9	1.7	Q7SIG2	A			29	55	26	25.632	26.26	1.0856	0.6927	0.289293	0.0888997	16	12	0	0	0	0	0
3BMV_A527_A550	3BMV	1.6	P26827	A	thermoanaerobacterium thermosulfurigenes	Bacterial	527	550	23	21.716	23.949	1.0349	0.5492	0.289321	0.130426	9	7	0	0	0	0	0
2FR2_A16_A58	2FR2	1.5	P9WFG7	A	mycobacterium tuberculosis	Bacterial	16	58	42	41.39	40.249	0.9048	0.6942	0.289329	0.0884768	24	20	0	0	0	0	0
1IQ8_A542_A581	1IQ8	2.2	O58843	A	pyrococcus horikoshii	Other	542	581	39	36.824	38.445	1.0716	0.4563	0.29084	0.15813	25	21	6	6	0	0	0
2CP0_A21_A52	2CP0	n/d	Q96DZ5	A	homo sapiens	Human	21	52	31	31.766	32.679	1.4146	0.915	0.291694	0.024794	16	14	0	0	0	0	0
2A7Y_A6_A42	2A7Y	n/d	P9WLD5	A	mycobacterium tuberculosis	Bacterial	6	42	36	34.508	35.2	1.2154	0.8336	0.292428	0.04866	14	16	0	0	0	0	0
2COA_A9_A40	2COA	n/d	Q9BZL6	A	homo sapiens	Human	9	40	31	33.2	32.834	1.0467	0.7211	0.292637	0.0816165	12	21	0	0	0	0	1
2Z7F_E29_E55	2Z7F	1.7	P08246	E	homo sapiens	Human	29	55	26	24.576	23.856	1.3959	0.6447	0.29286	0.104053	14	8	0	0	0	0	1
2CND_A47_A82	2CND	2.5	P17571	A	zea mays	Plant	47	82	35	38.38	34.735	1.028	0.8966	0.293077	0.0303042	11	14	0	0	0	0	0
1MLD_A248_A279	1MLD	1.83	P00346	A	sus scrofa	Animal	248	279	31	26.898	31.159	1.0571	0.8541	0.293755	0.0428589	17	14	0	0	0	0	0
2ZJR_H49_H100	2ZJR	2.91		H			49	100	51	47.797	47.025	1.4326	0.7221	0.2941	0.0817304	18	26	0	0	0	0	0
1CYG_A523_A546	1CYG	2.5	P31797	A	geobacillus stearothermophilus	Bacterial	523	546	23	22.254	23.745	1.3873	0.8896	0.295343	0.0326059	7	8	0	0	0	0	1
1LO6_A63_A109	1LO6	1.53	Q92876	A	homo sapiens	Human	63	109	46	45.413	42.757	1.5372	0.7881	0.29579	0.0626779	27	23	0	0	2	2	2
1M6D_A129_A175	1M6D	1.7	Q9UBX1	A	homo sapiens	Human	129	175	46	48.409	42.391	1.0343	0.5557	0.296239	0.131619	25	24	6	9	0	0	0
1GEC_E129_E179	1GEC	2.1	P05994	E			129	179	50	40.811	39.137	1.1013	0.6192	0.297319	0.113219	24	24	5	5	0	0	1
1LO6_A29_A55	1LO6	1.56	Q92876	A	homo sapiens	Human	29	55	26	25.404	24.873	1.5366	0.5852	0.298267	0.123721	12	11	0	0	0	0	0
1THE_A169_A219	1THE	1.9	P00787	A	rattus norvegicus	Animal	169	219	50	41.731	39.832	0.9011	0.5437	0.298873	0.136376	25	24	0	5	1	1	0
1JEG_A12_A52	1JEG	n/d	P41241	A	mus musculus	Animal	12	52	40	36.871	37.761	1.4616	0.8216	0.300984	0.0536955	14	18	0	0	3	3	1
2GBS_A47_A92	2GBS	n/d	Q6ND56	A	rhodopseudomonas palustris	Bacterial	47	92	45	40.246	42.74	0.9366	0.7701	0.301721	0.0693657	24	24	0	0	0	0	0
2D9T_A14_A46	2D9T	n/d	Q91W18	A	mus musculus	Animal	14	46	32	31.648	33.929	0.984	0.8301	0.3019	0.0512928	9	16	0	0	0	0	0
2A13_A27_A68	2A13	1.32	O64527	A	arabidopsis thaliana	Plant	27	68	41	42.019	40.939	1.356	0.6587	0.302325	0.103184	24	17	0	0	0	0	0
1RTF_B134_B185	1RTF	2.3		B	homo sapiens	Human	134	185	51	54.186	53.077	1.0075	0.3493	0.304407	0.198078	24	21	0	0	5	5	1
2F5K_A15_A47	2F5K	2.2	Q9UBU8	A	homo sapiens	Human	15	47	32	33.801	36.346	0.955	0.7841	0.30462	0.0657675	15	15	0	0	0	0	0
1MBQ_A63_A109	1MBQ	1.8	Q8AV11	A			63	109	46	41.916	43.7	1.8328	0.6997	0.305208	0.091654	30	23	0	0	0	0	0
1S4V_A132_A183	1S4V	2	O65039	A			132	183	51	44.3	40.832	1.0441	0.8866	0.30616	0.0347185	24	20	5	5	0	0	1
1LTO_A197_A231	1LTO	2.2	Q15661	A	homo sapiens	Human	197	231	34	33.21	34.041	1.0798	0.4478	0.306533	0.169268	15	10	0	0	0	0	0
1XHN_A31_A72	1XHN	1.95	O75629	A	homo sapiens	Human	31	72	41	39.066	39.179	0.9489	0.5547	0.306838	0.136635	21	16	0	0	0	0	0
3RP2_A197_A231	3RP2	1.9	P00770	A	rattus rattus	Animal	197	231	34	27.88	30.52	1.1627	0.5857	0.307059	0.127215	14	8	0	0	0	0	0
1VQO_T46_T75	1VQO	2.2		T			46	75	29	29.318	28.361	1.1227	0.7186	0.307696	0.0865857	15	12	0	0	0	0	0
1YLN_A144_A173	1YLN	2.2	Q9KNC3	A	vibrio cholerae o1	Bacterial	144	173	29	31.484	30.389	1.1308	0.7766	0.308199	0.0688517	20	14	0	0	0	0	0
2IIM_A64_A103	2IIM	1	P06239	A	homo sapiens	Human	64	103	39	36.331	37.99	1.1341	0.8481	0.312352	0.0474463	16	17	0	0	0	0	0
1SQW_A129_A169	1SQW	1.9	Q9Y221	A	homo sapiens	Human	129	169	40	37.946	36.995	1.2438	0.5317	0.31491	0.147472	27	16	5	6	0	0	0
1MIX_A335_A370	1MIX	1.75	P54939	A	gallus gallus	Animal	335	370	35	36.235	34.993	1.5312	0.7721	0.31654	0.0721395	23	18	0	0	0	0	0
2A13_A88_A120	2A13	1.32	O64527	A	arabidopsis thaliana	Plant	88	120	32	31.921	31.788	1.1998	0.7796	0.318187	0.0701284	19	16	0	0	0	0	1
1IZN_A62_A89	1IZN	2.1	P13127	A	gallus gallus	Animal	62	89	27	27.635	29.37	1.2265	0.5152	0.318417	0.154369	9	9	0	0	1	1	0
1MBQ_A29_A55	1MBQ	1.8	Q8AV11	A			29	55	26	24.033	24.345	0.9937	0.6212	0.318758	0.120746	14	9	0	0	0	0	0
2Z7F_E65_E109	2Z7F	1.7	P08246	E	homo sapiens	Human	65	109	44	45.422	45.819	1.2195	0.8156	0.319006	0.0588247	23	21	0	0	0	0	0
1OZ2_A242_A273	1OZ2	1.55	Q9Y468	A	homo sapiens	Human	242	273	31	30.93	33.952	0.8824	0.6432	0.319047	0.113836	20	12	0	0	0	0	0
2B8A_A14_A50	2B8A	n/d	Q8VHK7	A	rattus norvegicus	Animal	14	50	36	36.504	37.117	1.4841	0.5877	0.320168	0.132005	14	13	0	0	0	0	2
1JHF_A143_A169	1JHF	1.8	P0A7C2	A	escherichia coli	Bacterial	143	169	26	28.643	26.859	1.0461	0.7401	0.320782	0.0833712	14	13	0	0	0	0	0
1EQ9_B434_B484	1EQ9	1.7	Q7SIG2	B			434	484	50	47.447	46.903	1.3288	0.4453	0.321985	0.178605	18	18	7	7	1	0	1
1SHH_B29_B55	1SHH	1.55	P00734	B	homo sapiens	Human	29	55	26	29.889	29.59	1.0349	0.8591	0.323031	0.0455151	13	13	0	0	1	0	0
1OI1_A67_A98	1OI1	1.78	Q9UQR0	A	homo sapiens	Human	67	98	31	30.275	31.613	1.0014	0.6622	0.323434	0.109256	19	13	0	0	0	0	1
1PPO_A129_A179	1PPO	1.8	P10056	A	carica papaya	Plant	129	179	50	42.431	38.74	1.184	0.8676	0.327545	0.043367	23	26	5	0	0	0	0
1VQO_K51_K99	1VQO	2.2		K			51	99	48	45.562	48.739	1.3906	0.7016	0.328239	0.0979465	27	23	0	0	0	0	1
2J5K_A267_A303	2J5K	2	Q07841	A	haloarcula marismortui	Other	267	303	36	27.17	30.825	1.0652	0.6672	0.328977	0.109484	18	14	0	0	1	1	0
2A31_A197_A231	2A31	1.25	P00761	A			197	231	34	29.591	32.849	1.5327	0.7511	0.331029	0.0823931	14	8	0	0	2	0	0
1UTM_A63_A109	1UTM	1.5	P35031	A			63	109	46	43.668	44.691	1.0451	0.7351	0.331749	0.0878803	25	22	0	0	0	0	0
1ZSZ_A26_A76	1ZSZ	2	P45206	A	haemophilus influenzae	Bacterial	26	76	50	46.076	46.445	1.1923	0.6102	0.333824	0.130125	22	21	0	0	1	1	0
1IHV_A223_A253	1IHV	n/d	P04586	A	human immunodeficiency virus 1	Virus	223	253	30	32.748	34.214	1.2644	0.6527	0.335914	0.116663	6	8	0	0	2	2	0
1A7S_A14_A39	1A7S	1.12	P20160	A	homo sapiens	Human	14	39	25	25.865	24.993	1.5805	0.8901	0.336766	0.0370106	12	10	0	0	0	0	0
1M9U_A63_A109	1M9U	2.3	Q8MX72	A			63	109	46	45.161	43.416	0.942	0.6167	0.337204	0.12925	19	18	0	0	1	1	2
2BJQ_A118_A148	2BJQ	1.75	Q7YXK2	A	ascaris suum	Animal	118	148	30	26.533	28.061	1.6664	0.9115	0.339011	0.0300025	17	18	0	0	0	0	0
1Y19_B335_B370	1Y19	2.6	O70161	B	mus musculus	Animal	335	370	35	36.475	36.454	1.3941	0.7886	0.342692	0.0724451	20	19	0	0	1	0	1
2BDY_A94_A142	2BDY	1.61	P00734	A			94	142	48	50.508	48.956	1.4385	0.7791	0.342737	0.0757106	27	33	0	0	0	0	0
2COZ_A35_A67	2COZ	n/d	Q5VT06	A	homo sapiens	Human	35	67	32	30.034	31.961	1.1278	0.7501	0.343926	0.0859471	10	13	0	0	0	0	1
1AZZ_A134_A184	1AZZ	2.3	P00771	A			134	184	50	41.67	40.819	1.2251	0.6777	0.346342	0.111626	23	20	8	8	0	0	0
2A0A_A69_A97	2A0A	n/d	Q1M2P5	A	dermatophagoides farinae	Animal	69	97	28	30.369	30.899	1.0802	0.6422	0.346426	0.123951	12	16	0	0	0	0	0
2A31_A63_A109	2A31	1.25	P00761	A			63	109	46	40.467	41.247	1.3205	0.4863	0.34667	0.178084	27	23	0	0	0	0	0
1K9A_A12_A52	1K9A	2.5	P32577	A	rattus norvegicus	Animal	12	52	40	37.771	35.728	1.1681	0.7446	0.351846	0.0898615	22	20	0	0	0	0	0
1FON_A189_A226	1FON	1.7	P05805	A			189	226	37	32.891	38.027	1.0762	0.3338	0.352667	0.234947	18	10	0	0	0	0	0
1FV9_A132_A184	1FV9	3	P00749	A	homo sapiens	Human	132	184	52	49.781	50.411	1.1131	0.6917	0.354693	0.109352	17	22	5	5	0	0	0
1RTF_B63_B109	1RTF	2.3		B	homo sapiens	Human	63	109	46	48.721	46.667	1.032	0.7251	0.354993	0.0975876	22	23	0	0	0	0	0
2R6N_A130_A182	2R6N	1.95	P43235	A	homo sapiens	Human	130	182	52	46.699	39.084	1.3179	0.7151	0.355149	0.101182	27	27	5	0	0	0	0
1R3E_A272_A315	1R3E	2.1		A			272	315	43	41.799	41.438	1.0865	0.5242	0.355379	0.169089	16	21	0	0	0	0	1
1TRN_A63_A109	1TRN	2.2	P07477	A	homo sapiens	Human	63	109	46	43.757	45.942	0.9816	0.7226	0.356747	0.0989616	24	26	0	0	0	0	0
1DPO_A63_A109	1DPO	1.59	P00763	A	rattus rattus	Animal	63	109	46	43.85	44.252	1.0846	0.6217	0.359012	0.135814	26	23	0	0	1	1	1
1GG6_B64_B109	1GG6	1.4	P00766	B			64	109	45	45.946	46.037	1.0867	0.5537	0.359129	0.160279	22	19	0	0	1	0	3
1TH3_A76_A138	1TH3	2.8	P00432	A			76	138	62	51.137	55.429	1.0125	0.5517	0.360192	0.161474	34	28	0	0	1	0	0
2G3P_A28_A60	2G3P	1.9	P03661	A	enterobacteria phage fd	Bacterial	28	60	32	29.451	28.691	1.1212	0.6082	0.360462	0.141229	15	15	0	0	0	0	0
2H7J_A133_A184	2H7J	1.5	P25774	A	homo sapiens	Human	133	184	51	44.498	42.084	0.9773	0.8976	0.360976	0.0369639	24	32	5	5	0	0	0
1A7S_A121_A163	1A7S	1.12	P20160	A	homo sapiens	Human	121	163	42	43.958	42.956	1.2878	0.6267	0.361028	0.134772	17	17	0	0	1	1	4
2BDY_A50_A77	2BDY	1.61	P00734	A			50	77	27	29.608	30.516	1.0276	0.8181	0.36129	0.0657187	13	10	0	0	0	0	0
1FV9_A55_A104	1FV9	3	P00749	A	homo sapiens	Human	55	104	49	47.04	50.363	1.2761	0.6162	0.362044	0.138952	13	24	0	0	0	0	0
2HLC_A197_A231	2HLC	1.7	P08897	A			197	231	34	30.67	32.55	1.4301	0.6862	0.363284	0.113999	18	12	0	0	2	2	1
2ACT_A132_A182	2ACT	1.7	P00785	A	actinidia chinensis	Plant	132	182	50	40.151	41.224	1.2215	0.9025	0.365292	0.035616	21	18	5	5	0	0	0
1T32_A134_A184	1T32	1.85	P08311	A	homo sapiens	Human	134	184	50	50.813	47.241	1.4307	0.6947	0.367852	0.112305	25	26	7	6	1	1	1
1EF1_A223_A260	1EF1	1.9	P26038	A	homo sapiens	Human	223	260	37	40.279	37.405	1.1826	0.6772	0.370279	0.119526	16	16	0	0	0	0	1
2ZPY_A223_A260	2ZPY	2.1	P26043	A	mus musculus	Animal	223	260	37	36.237	34.166	1.3807	0.6117	0.370326	0.143798	18	17	0	0	0	0	1
1F60_A274_A311	1F60	1.67	P02994	A			274	311	37	34.875	34.573	1.4331	0.7891	0.372573	0.0785756	14	15	0	0	0	0	1
1VHK_A39_A71	1VHK	2.6	P54461	A	bacillus subtilis	Bacterial	39	71	32	29.519	29.793	1.1142	0.6112	0.373399	0.145178	21	18	0	0	1	1	2
1EKB_B134_B184	1EKB	2.3	P98072	B	bos taurus	Animal	134	184	50	46.272	50.385	1.1193	0.5537	0.379182	0.169229	25	21	8	7	0	0	1
1KHQ_A129_A175	1KHQ	1.6	P00784	A			129	175	46	41.667	38.99	1.1607	0.7651	0.379538	0.0891535	18	15	5	0	0	0	0
1XKG_A217_A270	1XKG	1.61	P08176	A	dermatophagoides pteronyssinus	Animal	217	270	53	49.552	47.384	1.3382	0.8411	0.382427	0.0607677	29	25	6	4	0	0	0
1ZC3_B201_B247	1ZC3	2	P11233	B	homo sapiens	Human	201	247	46	48.262	49.727	0.9974	0.6212	0.383028	0.145091	19	18	0	0	0	0	1
2G2X_A45_A102	2G2X	2.3	Q88CH6	A	pseudomonas putida	Bacterial	45	102	57	50.704	55.489	1.1286	0.5442	0.384277	0.175153	30	24	0	0	2	2	1
1SHH_B63_B109	1SHH	1.55	P00734	B	homo sapiens	Human	63	109	46	48.504	48.761	1.2921	0.7781	0.388973	0.0863131	28	29	0	0	0	0	1
1LO6_A134_A185	1LO6	1.56	Q92876	A	homo sapiens	Human	134	185	51	43.658	47.093	1.096	0.4513	0.391202	0.214653	25	19	7	7	0	0	0
1EGD_A174_A229	1EGD	2.4	P11310	A	homo sapiens	Human	174	229	55	52.115	55.002	1.3422	0.7016	0.394056	0.117586	21	26	0	0	0	0	0
2Z7F_E134_E185	2Z7F	1.7	P08246	E	homo sapiens	Human	134	185	51	40.163	42.386	1.0984	0.7656	0.395459	0.0926956	16	16	0	0	0	0	2
2HTH_B45_B87	2HTH	2.7	P0CG48	B	homo sapiens	Human	45	87	42	46.089	43.404	0.8775	0.8116	0.398268	0.0750337	18	16	0	0	0	0	0
1GRI_A159_A198	1GRI	3.1	P62993	A	homo sapiens	Human	159	198	39	36.558	36.883	1.316	0.6092	0.402484	0.157291	17	18	0	0	0	0	1
1T31_A197_A231	1T31	1.9	P23946	A	homo sapiens	Human	197	231	34	27.228	26.025	1.1186	0.7581	0.402903	0.0974622	17	11	0	0	4	4	0
1RTF_B197_B231	1RTF	2.3		B	homo sapiens	Human	197	231	34	32.476	33.667	1.1265	0.3173	0.403239	0.275291	14	13	0	0	0	0	0
2C06_A4_A44	2C06	n/d	P13976	A	escherichia coli	Bacterial	4	44	40	35.875	35.802	1.7594	0.6232	0.404243	0.152319	20	18	7	7	0	0	0
1ZCE_A48_A93	1ZCE	1.3	A9CHJ4	A	agrobacterium tumefaciens str, c58	Bacterial	48	93	45	41.379	44.461	1.4836	0.4398	0.406749	0.227861	22	18	0	0	0	0	0
1LTO_A63_A109	1LTO	2.2	Q15661	A	homo sapiens	Human	63	109	46	44.254	44.754	1.172	0.6502	0.407686	0.142609	21	18	0	0	1	0	1
2DP9_A35_A94	2DP9	1.9	Q5SM30	A	thermus thermophilus	Bacterial	35	94	59	49.535	43.205	1.432	0.8886	0.419982	0.046786	36	35	17	15	2	2	1
1TXQ_A31_A63	1TXQ	1.8	Q14203	A	homo sapiens	Human	31	63	32	30.828	33.009	1.3574	0.5777	0.420097	0.177407	18	11	0	0	0	0	0
2AR1_A55_A115	2AR1	1.6	Q4Q067	A	leishmania major	Other	55	115	60	55.829	58.311	1.2836	0.6527	0.420333	0.145982	39	33	0	0	0	0	1
1TA6_A63_A109	1TA6	1.9	P00734	A			63	109	46	51.31	52.521	1.4196	0.6982	0.426114	0.128601	28	28	0	0	0	0	1
1ZUN_B352_B399	1ZUN	2.7	Q87WW0	B	pseudomonas syringae	Bacterial	352	399	47	42.782	45.444	1.178	0.6397	0.428053	0.154227	17	21	0	0	0	0	1
1OMW_A586_A625	1OMW	2.5	P21146	A	bos taurus	Animal	586	625	39	42.488	38.795	1.5518	0.4903	0.431716	0.220046	16	21	0	0	0	0	2
2CAY_A52_A95	2CAY	1.9	Q06696	A	saccharomyces cerevisiae	Mushroom	52	95	43	45.382	41.591	1.3941	0.6372	0.43685	0.158489	21	19	0	0	0	0	0
1XOV_A222_A257	1XOV	1.8	Q8W5Y8	A	listeria phage psa	Virus	222	257	35	38.801	37.496	0.9462	0.8866	0.437844	0.0496515	20	16	0	0	0	0	0
1DPO_A134_A184	1DPO	1.59	P00763	A	rattus rattus	Animal	134	184	50	44.792	47.391	1.3431	0.4668	0.438221	0.233659	22	14	7	7	0	0	2
1TRN_A197_A231	1TRN	2.2	P07477	A	homo sapiens	Human	197	231	34	28.951	29.35	1.2052	0.8786	0.43979	0.0533905	13	12	0	0	2	2	0
1Y5O_A25_A65	1Y5O	n/d	P32776	A	saccharomyces cerevisiae	Mushroom	25	65	40	41.838	34.896	1.1437	0.7811	0.440538	0.0964338	13	19	0	0	1	0	0
1EFC_A328_A363	1EFC	2.05	P0CE47	A	escherichia coli	Bacterial	328	363	35	34.992	35.44	1.5197	0.7161	0.440843	0.125155	12	14	0	0	0	0	1
1A5I_A134_A185	1A5I	2.9	P98119	A	desmodus rotundus	Animal	134	185	51	54.499	52.499	1.0165	0.6097	0.447417	0.174627	21	17	0	5	0	0	0
2ROZ_B63_B102	2ROZ	n/d	P12023	B			63	102	39	39.791	36.541	0.9513	0.7131	0.447428	0.128367	12	18	0	0	0	0	0
1G8F_A100_A161	1G8F	1.95	P08536	A			100	161	61	51.757	53.164	1.065	0.5777	0.45049	0.190242	40	33	18	18	0	0	0
2QDY_B127_B186	2QDY	1.3	P13448	B			127	186	59	54.273	54.921	1.3744	0.5937	0.452787	0.183967	29	26	5	6	0	0	0
2PU9_B5_B57	2PU9	1.65	Q55389	B	synechocystis sp,	Bacterial	5	57	52	47.625	45.039	1.2861	0.5942	0.454831	0.18457	23	25	0	0	2	2	1
1SGF_A29_A55	1SGF	3.15	P00757	A			29	55	26	29.187	31.069	1.0358	0.8121	0.454931	0.0854815	8	7	0	0	0	0	0
1EQ9_A134_A184	1EQ9	1.7	Q7SIG2	A			134	184	50	47.197	47.135	0.9953	0.7501	0.45558	0.113849	21	19	7	7	0	0	0
2Z0P_A5_A41	2Z0P	2.58	Q06187	A	homo sapiens	Human	5	41	36	39.208	38.985	1.3009	0.7821	0.457773	0.0997487	18	19	0	0	0	0	1
1UTM_A29_A55	1UTM	1.5	P35031	A			29	55	26	23.523	25.826	1.2437	0.6447	0.458595	0.162939	15	7	0	0	0	0	1
2A31_A29_A55	2A31	1.25	P00761	A			29	55	26	23.718	24.841	1.3578	0.6237	0.459711	0.172989	15	9	0	0	0	0	1
1NDH_A48_A84	1NDH	2.1	P83686	A	sus scrofa	Animal	48	84	36	38.576	35.133	1.0889	0.6377	0.460658	0.166896	17	15	0	0	0	0	1
2HTH_B23_B52	2HTH	2.7	P0CG48	B	homo sapiens	Human	23	52	29	32.534	32.532	1.0707	0.8891	0.465875	0.0516655	12	14	0	0	0	0	1
1UP7_A310_A346	1UP7	2.4	Q9X108	A	thermotoga maritima	Bacterial	310	346	36	29.874	34.422	1.1715	0.9395	0.467125	0.0282611	26	20	0	0	0	0	0
1SHH_B197_B231	1SHH	1.55	P00734	B	homo sapiens	Human	197	231	34	38.939	37.907	1.4407	0.4163	0.468239	0.273311	18	11	0	0	3	2	2
1A5I_A64_A110	1A5I	2.9	P98119	A	desmodus rotundus	Animal	64	110	46	52.153	49.483	1.1622	0.5412	0.472856	0.216946	22	26	0	0	0	0	0
2HD9_A39_A97	2HD9	1.35	O58764	A	pyrococcus horikoshii	Other	39	97	58	56.248	63.57	1.0935	0.4813	0.473395	0.24555	32	24	0	0	0	0	1
2CB5_A321_A396	2CB5	1.85	Q13867	A	homo sapiens	Human	321	396	75	66.135	66.399	1.1526	0.5842	0.475829	0.19785	42	37	12	7	1	0	0
1LDN_A267_A302	1LDN	2.5	P00344	A	geobacillus stearothermophilus	Bacterial	267	302	35	27.729	35.476	1.1063	0.8781	0.486466	0.0593002	19	16	0	0	1	0	0
1EZ4_A267_A302	1EZ4	2.3	P56511	A	lactobacillus pentosus	Bacterial	267	302	35	25.016	31.517	1.0267	0.8096	0.486889	0.0927037	21	15	0	0	0	0	0
1NPM_A134_A185	1NPM	2.1	Q61955	A	mus musculus	Animal	134	185	51	47.206	49.269	1.0789	0.4818	0.487182	0.252458	24	18	7	7	1	1	0
1LVM_A53_A87	1LVM	1.8	P04517	A	tobacco etch virus	Virus	53	87	34	37.578	31.404	1.5107	0.8356	0.488625	0.0803299	18	15	0	0	0	0	0
1E5W_A223_A260	1E5W	2.7	P26038	A	homo sapiens	Human	223	260	37	39.303	35.823	0.816	0.7246	0.488931	0.134652	16	14	0	0	1	1	0
1PFX_C134_C184	1PFX	3	P16293	C	sus scrofa	Animal	134	184	50	49.732	49.309	0.9919	0.6092	0.489523	0.191306	15	21	7	7	1	0	0
2RNR_B29_B70	2RNR	n/d	P29083	B	homo sapiens	Human	29	70	41	40.873	38.693	1.045	0.9125	0.491513	0.0430074	24	18	0	0	0	0	0
1RRK_A511_A558	1RRK	2	P00751	A	homo sapiens	Human	511	558	47	44.283	46.215	1.5803	0.6067	0.495155	0.194744	18	20	0	0	0	0	0
2C12_A182_A248	2C12	2.9	Q8X1D8	A	fusarium oxysporum	Mushroom	182	248	66	61.922	53.741	1.0938	0.5147	0.502988	0.2441	31	34	6	10	1	1	0
2AYW_A63_A109	2AYW	0.97	P00760	A			63	109	46	42.601	47.721	1.1603	0.4213	0.504561	0.291989	27	15	0	0	0	0	0
1FDR_A3_A54	1FDR	1.7	P28861	A	escherichia coli	Bacterial	3	54	51	49.503	40.683	1.235	0.8426	0.506351	0.0796996	23	20	0	0	0	0	0
1FND_A37_A97	1FND	1.7	P00455	A	spinacia oleracea	Plant	37	97	60	59.421	59.14	1.0186	0.6747	0.506731	0.16484	25	23	0	0	0	0	0
5LDH_A268_A303	5LDH	2.7	P00336	A	sus scrofa	Animal	268	303	35	31.983	33.469	0.9994	0.7371	0.508266	0.133623	7	9	0	0	0	0	0
Technical repetition 2
Structure	Cluster	RMSD (nm)	Rg	Rg\sX\N	Rg\sY\N	Rg\sZ\N	H-bonds	Pairs within 0,35 nm	SASA (nm^2)	rama_was_out	rama_got_norm		rama_got_out
1A47_A527_A550	0.5192	0.4709	0.8657	0.7247	0.6983	0.6879	7.9971	81.4379	24.2905	0	0		0
1A5I_A134_A185	0.4753	0.5706	1.1625	0.9909	0.9297	0.92	20.5005	203.269	48.0835	0	0		1
1A5I_A64_A110	0.5482	0.565	1.5709	1.3087	1.3666	1.1274	23.1294	183.481	52.713	0	0		0
1A5Z_A266_A303	0.5717	0.4841	1.3013	1.0875	1.0799	0.9561	17.2439	123.719	35.9498	0	0		0
1A7S_A121_A163	0.6247	0.3595	1.3891	0.9984	1.1649	1.1972	17.8344	180.958	44.0063	0	0		0
1A7S_A14_A39	0.8026	0.2975	0.963	0.7897	0.7566	0.7927	7.6301	101.394	25.9313	0	0		0
1A8P_A36_A71	0.8186	0.2308	1.2032	0.9679	0.9213	1.0334	13.9292	126.077	37.7144	0	0		0
1AZZ_A134_A184	0.6202	0.5732	1.4614	1.032	1.1657	1.3321	16.3255	176.036	45.3718	0	0		1
1B8P_A264_A297	0.8371	0.1372	0.9755	0.7765	0.8221	0.7761	18.2287	110.971	28.3357	0	0		0
1B8T_A115_A140	0.6827	0.289	0.8206	0.6567	0.6739	0.6761	8.9436	88.6274	24.087	1	1		0
1B8T_A35_A59	0.4058	0.2114	0.8474	0.6901	0.6825	0.6955	8.335	85.1884	24.423	2	2		1
1B8T_A6_A32	0.4228	0.7779	1.1602	0.9368	1.022	0.8459	9.3002	88.4693	31.3882	0	0		0
1BD0_A295_A319	0.6807	0.1968	0.8655	0.7157	0.723	0.6764	7.3906	86.0352	26.577	0	0		0
1BDM_A265_A299	0.8276	0.1873	0.9669	0.7497	0.8217	0.7841	16.4167	107.031	28.9455	0	0		0
1BIA_A274_A303	0.6972	0.2955	1.0622	0.78	0.9028	0.8976	17.0803	101.793	30.149	0	0		0
1BM8_A4_A29	0.8746	0.1795	0.9024	0.7536	0.7136	0.7339	13.0417	99.6674	26.3715	0	0		0
1CQX_A189_A225	0.6127	0.2525	1.2189	0.9586	0.9801	1.0213	16.6656	150.596	37.8973	0	0		0
1CXL_A527_A553	0.8336	0.2368	0.8656	0.7079	0.7024	0.7056	11.75	103.459	24.875	0	0		0
1CXX_A118_A141	0.5462	0.4602	0.931	0.7465	0.7668	0.7544	6.8106	72.4767	25.6836	3	2		1
1CYG_A523_A546	0.902	0.2944	0.8571	0.6835	0.7028	0.7056	8.2438	91.0953	23.1234	0	0		0
1D2E_A376_A411	0.5362	0.7071	1.3306	1.014	1.1463	1.0252	12.4138	111.062	37.3076	0	0		1
1DEU_A150_A200	0.7251	0.3658	1.0826	0.8858	0.8859	0.8789	24.8429	189.674	40.8399	0	0		0
1DPO_A134_A184	0.5962	0.3599	1.3191	0.9989	1.1554	1.0511	18.7955	171.009	47.2449	0	0		0
1DPO_A29_A55	0.8736	0.2581	0.9658	0.7917	0.7486	0.8072	7.587	87.5469	26.2491	0	0		1
1DPO_A63_A109	0.5637	0.736	1.1188	0.9301	0.8888	0.9118	25.4202	183.187	40.1181	0	0		0
1DY9_A102_A127	0.8526	0.2058	1.02	0.8087	0.8936	0.7765	11.8411	119.182	28.4722	0	0		1
1E5W_A223_A260	0.8651	0.2544	1.0682	0.873	0.8516	0.8824	16.654	140.669	37.0316	0	0		1
1EF1_A223_A260	0.5597	0.516	1.2506	1.0958	1.0391	0.8755	16.4875	139.145	38.7265	0	0		1
1EFC_A328_A363	0.7951	0.673	1.2931	1.0413	0.9739	1.1069	12.4789	114.202	36.1954	0	0		1
1EFC_A328_A363_old_2022-05-27 05_00_53,225071	0.4348	0.209	1.2035	0.9974	1.1035	0.826	13	121.2	36.3287	0	0		0
1EGD_A174_A229	0.6547	0.72	1.3203	1.1126	1.0574	1.0492	25.4702	197.736	49.943	0	0		0
1EKB_B134_B184	0.4668	0.447	1.1521	0.9391	0.9316	0.9442	20.848	185.144	45.8762	0	0		1
1EP3_B38_B73	0.7196	0.3036	1.182	0.955	0.9705	0.9486	15.8583	141.217	37.782	0	0		0
1EQ9_A134_A184	0.5002	0.3733	1.4296	1.0161	1.2124	1.2277	17.9141	186.743	49.6639	0	0		0
1EQ9_A197_A231	0.7051	0.2118	1.0466	0.8116	0.8757	0.8447	12.6152	91.9717	27.4146	2	2		1
1EQ9_A29_A55	0.3928	0.6836	0.9412	0.753	0.7646	0.7802	9.5025	106.844	27.3199	0	0		0
1EQ9_B329_B355	0.9145	0.1847	0.9486	0.791	0.7374	0.7735	13.7033	110.489	25.0923	0	0		0
1EQ9_B434_B484	0.6767	0.3669	1.383	1.0267	1.1291	1.1905	18.7097	190.842	47.938	0	0		0
1EX4_A223_A253	0.7511	0.1512	1.0076	0.8068	0.8494	0.8038	12.9321	107.257	32.0626	2	1		0
1EYS_H154_H187	0.8231	0.1956	1.1489	1.0068	0.8454	0.9369	15.3698	119.704	33.5558	1	1		0
1EZ4_A267_A302	0.7896	0.313	1.1074	0.9144	0.8794	0.8905	16.9778	113.871	29.509	0	0		0
1F39_A178_A205	0.8366	0.2767	1.0826	0.9235	0.9581	0.7239	14.3393	95.8423	28.2436	0	0		0
1F60_A274_A311	0.5397	0.2833	1.056	0.8427	0.8761	0.8552	12.6639	123.132	34.8283	0	0		0
1F60_A357_A405	0.4718	0.4257	1.4149	1.2561	1.2486	0.9182	23.9258	171.947	47.2045	0	0		3
1FDR_A3_A54	0.5097	0.5372	1.2243	1.0101	0.955	1.0073	16.3843	167.721	45.5735	0	0		0
1FEU_A55_A91	0.8176	0.2825	1.2584	0.9293	1.0743	1.0379	17.9144	146.421	39.2339	1	1		0
1FMK_A83_A134	0.7236	0.114	1.035	0.8464	0.8457	0.8416	35.4358	206.175	39.4243	0	0		0
1FND_A37_A97	0.8326	0.5826	1.3813	1.059	1.226	1.081	24.0636	209.137	53.7497	0	0		0
1FON_A189_A226	0.7091	0.3393	1.1381	0.8727	0.9611	0.9327	12.9767	133.715	36.705	0	0		1
1FON_A9_A41	0.7566	0.2889	1.2015	0.92	1.0572	0.9307	15.1836	111.797	32.4472	0	0		0
1FV9_A132_A184	0.4373	0.4318	1.3247	1.13	1.0483	1.0388	21.2343	195.206	50.6697	0	0		0
1FV9_A14_A43	0.8896	0.2255	1.0689	0.8787	0.8717	0.8427	11.9775	113.665	30.7129	0	0		0
1FV9_A55_A104	0.7601	0.5682	1.2099	0.9852	0.9373	1.0287	27.3886	201.554	44.7998	4	4		1
1FX7_A162_A209	0.4168	0.3597	1.066	0.9027	0.8114	0.8912	24.4209	193.588	37.8076	0	0		0
1G83_A86_A125	0.7146	0.231	1.0288	0.8552	0.845	0.815	19.8224	144.946	37.1768	2	2		0
1G8F_A100_A161	0.3823	0.4288	1.7099	1.531	1.5206	1.049	31.9856	236.448	55.6709	0	0		0
1GAW_A74_A117	0.7886	0.3231	1.2979	1.0175	0.9899	1.1437	22.4835	166.065	41.312	0	0		0
1GDN_A29_A55	0.4663	0.6459	0.9841	0.7678	0.8342	0.7895	7.3065	92.3312	25.984	0	0		2
1GEC_E129_E179	0.7056	0.3246	1.0602	0.8836	0.8586	0.851	23.9122	181.186	39.5461	1	1		0
1GG6_B29_B55	0.7446	0.2274	1.0441	0.8397	0.8496	0.8428	13.4906	97.6591	28.1585	0	0		0
1GG6_B64_B109	0.4483	0.4194	1.5408	1.2419	1.1144	1.37	18.7001	174.266	47.6052	0	0		0
1GMY_A169_A219	0.4143	0.3876	1.1312	0.9133	0.9377	0.9023	23.1218	175.089	40.6392	0	0		3
1GRI_A159_A198	0.8896	0.3107	1.0277	0.8323	0.8529	0.8291	18.8039	137.494	36.3229	0	0		0
1IHV_A223_A253	0.7631	0.3474	0.9926	0.8046	0.8136	0.8091	11.9299	102.626	32.6179	2	1		0
1IHW_A223_A253	0.7381	0.2613	1.0226	0.834	0.8056	0.855	12.0142	102.936	32.5439	2	2		0
1IML_A1_A25	0.8916	0.1712	0.8317	0.6753	0.6759	0.6831	12.44	91.8167	25.5061	0	0		1
1IQ8_A542_A581	0.7271	0.2375	1.101	0.914	0.9154	0.8575	20.2502	152.004	37.5572	0	0		0
1IWD_A128_A178	0.8676	0.2906	1.089	0.891	0.8766	0.8951	18.966	184.105	40.3361	1	0		1
1IZN_A62_A89	0.905	0.2576	0.9254	0.7432	0.7363	0.7788	10.9928	99.0895	27.4992	3	3		0
1JEG_A12_A52	0.8021	0.3369	1.0303	0.8606	0.8319	0.829	17.2467	128.525	37.6396	1	1		2
1JHF_A143_A169	0.7116	0.3194	1.0791	0.8559	0.8985	0.8499	11.7065	93.3371	28.6801	0	0		0
1JK4_A59_A75	0.6182	0.4587	0.7119	0.5716	0.565	0.6003	6.0938	55.1285	16.7948	0	0		0
1JNY_A345_A393	0.7661	0.2533	1.317	0.9773	1.1121	1.1065	27.6588	171.453	44.192	0	0		0
1K9A_A12_A52	0.6877	0.268	1.0281	0.8329	0.839	0.8437	18.4048	131.075	37.2984	0	0		0
1KHQ_A129_A175	0.6967	0.325	1.0568	0.877	0.8652	0.8427	13.1327	150.215	39.5334	1	0		1
1KK1_A351_A379	0.7736	0.2759	1.0498	0.8933	0.8334	0.8199	13.3857	98.8721	29.2292	0	0		0
1KK8_A32_A61	0.8366	0.2278	1.0845	0.8247	0.9022	0.9025	12.8345	88.8256	31.7832	0	0		0
1KZL_A138_A162	0.5382	0.1356	0.8948	0.7457	0.7232	0.7106	11.4067	93.2758	23.3982	0	0		1
1LDM_A265_A301	0.8136	0.248	1.1698	0.988	0.9288	0.9129	14.2684	130.839	34.4882	0	0		1
1LDN_A267_A302	0.8446	0.4802	1.2905	0.9313	1.0592	1.1122	13.6627	129.576	34.878	1	1		1
1LO6_A134_A185	0.7171	0.6616	1.6653	1.288	1.3931	1.3353	22.7512	185.211	47.9954	0	0		0
1LO6_A197_A231	0.7691	0.4218	1.0978	0.8996	0.8245	0.9356	9.0598	102.15	31.891	0	0		0
1LO6_A29_A55	0.7511	0.1738	0.9014	0.7363	0.7613	0.6988	11.2761	84.8283	24.7653	0	0		0
1LO6_A63_A109	0.6392	0.2407	1.4043	1.1186	1.2447	1.0383	22.3987	188.913	44.4465	0	0		1
1LTO_A197_A231	0.4723	0.4074	1.184	0.9983	0.9374	0.9475	10.564	119.593	36.0201	0	0		0
1LTO_A29_A55	0.919	0.262	1.2016	0.9456	0.9165	1.0383	13.503	110.504	31.7713	0	0		0
1LTO_A63_A109	0.5337	0.4242	1.4219	1.2186	1.0741	1.1612	18.9925	165.025	45.5839	0	0		1
1LVM_A153_A182	0.7591	0.2289	1.0871	0.8907	0.847	0.9003	15.4246	131.106	29.0027	0	0		0
1LVM_A17_A44	0.7601	0.2213	1.0013	0.8326	0.81	0.7866	11.0408	101.16	26.8513	1	0		1
1LVM_A53_A87	0.7501	0.3331	1.05	0.8612	0.8074	0.8927	13.8874	136.218	34.6258	0	0		0
1M4Z_A54_A92	0.8281	0.2968	1.195	0.9599	1.048	0.8944	21.4882	151.736	37.3277	0	0		0
1M6D_A129_A175	0.5682	0.3224	1.1566	0.9284	0.9201	0.9782	24.3412	188.541	44.5305	0	0		0
1M9U_A29_A55	0.6062	0.2747	1.0799	0.8247	0.8612	0.9205	13.136	120.707	27.4562	0	0		4
1M9U_A63_A109	0.6582	0.3616	1.4495	1.2483	1.1523	1.1235	18.3971	185.446	45.882	0	0		0
1MBM_A122_A147	0.7791	0.1704	0.9743	0.8105	0.8136	0.7355	11.6427	92.9044	22.8527	0	0		1
1MBM_A45_A72	0.7856	0.3502	1.0613	0.8729	0.8291	0.8703	12.6768	97.1132	27.3841	0	0		0
1MBQ_A29_A55	0.7481	0.2077	0.8963	0.7164	0.7399	0.7294	9.5177	92.8851	24.796	0	0		0
1MBQ_A63_A109	0.3913	0.449	1.4569	1.1376	1.2521	1.1503	20.6705	189.742	45.4069	0	0		0
1MI1_A2143_A2173	0.8761	0.2419	1.0374	0.7679	0.8844	0.8642	14.9715	101.181	29.333	0	0		0
1MIX_A310_A342	0.8181	0.2316	1.1289	0.8588	0.8955	0.9818	14.3115	109.481	35.1796	0	0		1
1MIX_A335_A370	0.8601	0.3296	1.0696	0.8939	0.8801	0.8299	17.9152	135.793	34.777	0	0		0
1MKE_A40_A84	0.8119	0.5368	1.5912	1.3841	1.0265	1.3884	23.3989	165.092	42.3885	1	1		2
1MLD_A248_A279	0.7646	0.2966	1.0725	0.8483	0.8591	0.8973	12.2261	99.5399	32.8893	0	0		0
1MS6_A133_A184	0.7226	0.3142	1.2116	0.9403	1.0264	0.9839	22.1224	188.069	47.0379	0	0		1
1MS6_A169_A200	0.5947	0.304	1.1122	0.9565	0.7989	0.9325	14.9227	113.533	32.6404	0	0		0
1NDH_A48_A84	0.7246	0.3768	1.2166	0.91	1.0754	0.9686	11.9752	128.721	36.9223	1	1		0
1NG2_A228_A269	0.6782	0.2248	1.0481	0.8701	0.857	0.8374	16.5107	130.642	38.8301	0	0		1
1NI2_A203_A230	0.9065	0.1891	0.9766	0.7946	0.7959	0.7824	14.6566	86.4548	28.6912	0	0		0
1NPM_A134_A185	0.6187	0.509	1.4297	1.2316	1.2332	1.0022	18.0937	179.133	50.364	0	0		1
1NPM_A29_A55	0.7646	0.1414	0.9317	0.7743	0.7662	0.7296	10.7954	93.8261	26.1864	0	0		0
1NPP_A199_A232	0.6047	0.303	1.0848	0.9027	0.8623	0.8734	13.5992	122.045	35.1522	1	0		0
1NPR_A199_A232	0.8861	0.2958	1.0798	0.8526	0.9019	0.875	14.6469	118.086	34.8278	2	1		1
1O70_A431_A460	0.8771	0.2111	1.0262	0.8676	0.7946	0.8359	11.7236	106.815	28.0009	0	0		0
1OBB_A368_A404	0.8101	0.1622	1.1311	0.8726	0.9719	0.8891	21.2764	121.119	32.9901	0	0		1
1OI1_A176_A207	0.5112	0.2484	1.0726	0.8852	0.8051	0.911	19.2307	101.081	30.6585	0	0		1
1OI1_A67_A98	0.8656	0.2123	1.0164	0.8338	0.7907	0.8506	17.3118	134.453	30.5094	0	0		0
1OMW_A586_A625	0.8636	0.4191	1.1808	0.9607	0.9822	0.9362	19.5469	154.179	40.2088	0	0		0
1OMW_A605_A634	0.9185	0.092	1.0281	0.9045	0.7605	0.8164	17.6055	108.306	29.9455	0	0		0
1OPK_A83_A123	0.7251	0.3687	1.078	0.8867	0.8916	0.8554	18.7326	143.935	37.7864	0	0		0
1OZ2_A242_A273	0.903	0.2427	1.1625	0.9863	0.9018	0.9277	15.8129	106.118	33.2792	0	0		0
1OZ2_A349_A380	0.7976	0.1763	1.0146	0.7865	0.8646	0.8166	16.666	116.39	30.2968	0	0		0
1OZ2_A453_A484	0.8741	0.171	1.0359	0.8282	0.8294	0.8621	21.2361	124.572	31.0504	0	0		1
1PAM_A527_A553	0.7106	0.1769	0.8772	0.717	0.7292	0.698	10.9255	98.5731	25.087	0	0		0
1PFX_C134_C184	0.5552	0.4727	1.2795	1.0961	0.9611	1.0588	18.8191	207.027	49.5782	0	0		0
1PFX_C29_C55	0.7751	0.7143	0.9892	0.8011	0.8015	0.8106	4.0516	84.6093	30.6668	2	2		1
1PFX_C64_C109	0.4268	0.5797	1.3677	1.1751	1.1365	0.9952	21.6639	194.827	46.4192	6	6		0
1PPO_A129_A179	0.8796	0.3114	1.0617	0.8727	0.8547	0.8695	25.1812	171.107	40.0142	2	1		1
1PZE_A266_A303	0.8046	0.2485	1.0846	0.8888	0.9313	0.8022	18.964	118.384	29.8898	0	0		0
1PZG_A266_A303	0.7831	0.2361	1.1885	0.9294	0.9383	1.0061	17.2725	119.43	31.7756	0	0		1
1Q25_A44_A77	0.6742	0.378	1.1436	0.8153	0.9925	0.9631	16.8984	141.339	33.6117	0	0		0
1QCF_A84_A124	0.8266	0.1943	1.0209	0.8344	0.8319	0.832	20.0296	131.957	37.3244	0	0		0
1QMC_A223_A253	0.4818	0.7969	1.303	1.145	0.9842	1.0093	10.9575	110.398	36.0941	2	2		1
1QNJ_A29_A55	0.6727	0.236	1.0974	0.9449	0.8826	0.8268	13.4212	122.173	29.1815	0	0		1
1QQG_A12_A48	0.8656	0.2598	1.1828	0.9028	1.0032	0.9592	20.6299	140.498	36.8602	2	1		1
1QQG_A161_A197	0.8946	0.3006	1.0339	0.8386	0.8353	0.8484	15.2067	132.649	35.3247	0	0		0
1QX4_A76_A111	0.7816	0.3375	1.2273	1.0586	0.9502	0.9692	14.6336	131.444	36.1125	0	0		0
1R3E_A272_A315	0.6087	0.3401	1.1043	0.8347	0.9291	0.9304	21.734	170.283	39.1819	4	4		0
1R6Z_A637_A699	0.7206	0.3475	1.1989	0.9705	0.9799	0.9819	31.586	251.947	52.1415	0	0		2
1RCQ_A284_A308	0.7766	0.2211	0.9579	0.7359	0.8067	0.7842	9.352	90.8932	25.6296	0	0		1
1RRK_A511_A558	0.6912	0.2879	1.4544	1.2834	1.0728	1.161	21.7585	167.031	44.912	0	0		1
1RTF_B134_B185	0.6462	0.5246	1.1977	1.0103	0.9464	0.968	23.7254	219.297	48.265	0	0		1
1RTF_B197_B231	0.7121	0.5085	1.2665	1.0889	0.9819	0.9997	12.1298	110.93	34.4178	0	0		0
1RTF_B63_B109	0.7961	0.3356	1.4607	1.212	1.1624	1.1751	23.2781	171.292	47.7127	0	0		0
1RZH_H151_H183	0.4553	0.4222	1.1767	0.9842	0.8726	0.9968	13.2031	108.242	33.937	0	0		0
1RZH_H177_H206	0.9115	0.1805	0.925	0.764	0.7555	0.7424	16.2802	121.115	29.4656	0	0		0
1S0U_A378_A406	0.8261	0.2329	1.0223	0.7871	0.875	0.8197	12.8657	102.86	27.7434	0	0		0
1S4V_A132_A183	0.7311	0.3768	1.2128	0.9872	0.9859	0.9824	23.2044	184.573	44.5938	0	0		2
1S4V_A167_A199	0.5582	0.3165	1.0781	0.8162	0.9257	0.8767	16.4951	120.224	33.263	1	0		0
1S6Y_A336_A371	0.8906	0.1812	1.0821	0.8368	0.8953	0.8815	21.2738	133.113	30.5701	1	0		0
1SG5_A27_A59	0.7301	0.3856	1.22	0.8279	1.0403	1.086	15.6988	111.362	33.5483	1	0		0
1SGF_A29_A55	0.7926	0.33	0.9725	0.8229	0.7746	0.7722	8.5233	96.8102	29.0279	0	0		0
1SHH_B197_B231	0.4918	0.4556	1.1626	0.8764	1.0107	0.9389	12.7886	124.903	38.1011	0	0		0
1SHH_B29_B55	0.8126	0.3372	1.1323	0.8585	0.9943	0.8799	12.3801	105.212	29.868	0	0		0
1SHH_B63_B109	0.6692	0.3759	1.464	1.0957	1.2152	1.2462	26.1785	196.727	52.575	0	0		1
1SKY_B50_B76	0.7951	0.1944	0.9724	0.7375	0.816	0.8048	8.682	83.5695	26.6438	0	0		0
1SQW_A129_A169	0.7946	0.2343	1.0384	0.8831	0.8335	0.8213	16.9226	143.381	36.8646	0	0		1
1SSH_A4_A46	0.5462	0.2858	1.0521	0.8593	0.8556	0.8594	17.5453	155.995	40.7353	0	0		0
1T31_A197_A231	0.6957	0.2873	1.0355	0.8771	0.8145	0.8143	11.3161	94.9576	27.0205	0	0		0
1T31_A29_A55	0.8516	0.2569	1.0707	0.8069	0.9297	0.8617	7.8674	103.689	31.3488	3	2		0
1T32_A134_A184	0.8756	0.326	1.414	1.0876	1.1283	1.2221	25.5	236.382	49.9207	0	0		0
1T32_A197_A231	0.6437	0.3366	1.0216	0.8654	0.8444	0.7695	7.6677	96.5947	28.7908	0	0		0
1T77_A2079_A2109	0.8726	0.1338	1.0336	0.841	0.813	0.8503	16.8975	105.248	28.151	0	0		0
1TA6_A29_A55	0.7361	0.3926	1.1311	0.942	0.959	0.8286	11.9647	102.873	29.6915	0	0		1
1TA6_A63_A109	0.7191	0.4234	1.4958	1.2685	1.2493	1.109	31.8416	206.869	51.7228	0	0		1
1TH3_A76_A138	0.7831	0.3472	1.4951	0.9645	1.3376	1.305	33.1844	235.276	54.1862	2	2		2
1TH7_A20_A49	0.4908	0.7856	1.1275	0.9335	0.9531	0.8547	12.9246	113.876	34.5458	0	0		0
1THE_A169_A219	0.3413	0.5787	1.1289	0.9282	0.9122	0.9207	18.3089	174.713	43.8102	0	0		2
1TON_A29_A55	0.7606	0.2527	0.9114	0.711	0.7395	0.7665	9.3863	76.4836	25.2476	1	1		0
1TRN_A197_A231	0.5872	0.3833	1.0427	0.8324	0.8309	0.8784	8.7762	93.5966	32.312	0	0		0
1TRN_A29_A55	0.8751	0.2592	0.925	0.7546	0.7287	0.7626	9.6511	94.2798	25.6106	0	0		2
1TRN_A63_A109	0.7516	0.5707	1.236	0.925	1.0325	1.0489	25.1117	185.822	43.2604	0	0		1
1TXD_A1037_A1059	0.8126	0.2048	0.9679	0.8303	0.8027	0.7096	12.1581	84.1187	25.0614	0	0		2
1TXQ_A31_A63	0.9065	0.2459	1.0613	0.8361	0.8737	0.8697	14.8908	117.146	31.6523	0	0		0
1U06_A7_A47	0.8496	0.2037	0.9726	0.791	0.7955	0.7951	24.9882	143.875	35.0728	0	0		0
1U1S_A21_A48	0.6692	0.2577	0.9601	0.7851	0.7983	0.7616	10.3831	96.0045	29.6097	0	0		0
1U29_A261_A293	0.8836	0.1613	1.1733	0.904	0.9828	0.9518	16.6256	126.026	34.5434	0	0		0
1U2B_A266_A298	0.8276	0.3477	1.1793	0.9379	1.0033	0.9079	16.6926	129.851	34.4582	0	0		0
1U5D_A109_A144	0.7701	0.1982	1.248	0.99	0.9665	1.0639	18.7878	133.653	37.7728	0	0		1
1UGP_B143_B200	0.8996	0.2629	1.2548	1.0352	0.9915	1.0356	27.1406	236.046	50.5422	0	0		0
1UMU_A84_A109	0.8401	0.1424	0.9943	0.7975	0.8419	0.7665	13.019	85.6115	25.862	0	0		0
1UP7_A310_A346	0.8526	0.4468	1.2184	0.9794	1.0329	0.9323	19.3652	147.645	35.3809	0	0		1
1UTM_A29_A55	0.5017	0.3174	0.9472	0.7441	0.8003	0.764	9.7938	96.5269	25.7041	0	0		0
1UTM_A63_A109	0.8281	0.3676	1.4612	1.0879	1.2007	1.2462	23.2607	194.53	44.5202	0	0		1
1UXJ_A245_A280	0.8426	0.3052	1.1093	0.8872	0.8771	0.9196	17.7835	115.403	30.619	0	0		0
1V47_A71_A131	0.7906	0.3394	1.4213	1.1521	1.0627	1.2309	36.2219	243.261	49.1741	1	0		0
1V6Z_A33_A64	0.8796	0.1562	1.0248	0.8449	0.7889	0.8565	22.4693	126.13	29.9552	1	0		1
1VHK_A39_A71	0.8201	0.1973	1.0559	0.8918	0.8228	0.8541	18.6606	114.523	31.6211	0	0		0
1VQO_K16_K58	0.8421	0.3283	1.1041	0.9114	0.9176	0.8658	14.432	161.706	39.8184	0	0		0
1VQO_K51_K99	0.8501	0.2467	1.4402	1.0897	1.2655	1.0982	29.1023	197.629	47.5895	0	0		0
1VQO_T46_T75	0.6327	0.2844	1.0924	0.8701	0.8859	0.8965	9.3207	100.88	31.8584	1	1		1
1WXX_A32_A62	0.7841	0.2626	1.0518	0.8548	0.8373	0.8742	10.7272	110.772	33.7658	0	0		0
1X1F_A17_A50	0.7606	0.1682	1.1374	0.917	0.9647	0.8726	21.5296	132.395	33.2649	1	1		1
1X1G_A16_A52	0.6912	0.2234	1.2301	0.9286	1.011	1.0375	19.2502	136.712	37.9561	2	2		1
1X6V_A324_A384	0.8161	0.2384	1.5417	1.2908	1.1004	1.3424	36.8426	250.803	53.5762	0	0		0
1XCG_A982_A1005	0.6802	0.1543	0.9698	0.7609	0.8212	0.7703	10.8361	79.5974	25.9496	1	1		0
1XHN_A31_A72	0.7436	0.2796	1.3921	1.1305	0.9596	1.2548	16.6082	137.313	39.6665	1	0		1
1XKE_A10_A53	0.8291	0.2585	1.4718	1.245	1.0761	1.2391	25.5648	180.904	44.518	0	0		0
1XKG_A217_A270	0.6342	0.321	1.1818	0.9239	1.0084	0.9545	27.1623	222.259	47.137	0	0		1
1XOV_A222_A257	0.4878	0.2475	1.0432	0.8445	0.8352	0.8725	13.1281	129.049	37.8256	0	0		2
1Y19_B309_B341	0.8231	0.2305	1.1415	0.8785	0.9227	0.9542	14.4208	112.862	34.432	0	0		0
1Y19_B335_B370	0.8156	0.3836	1.1143	0.9596	0.8578	0.8939	18.5784	138.08	36.0002	0	0		0
1Y5O_A25_A65	0.7886	0.4317	1.1231	0.8375	0.9243	0.9767	17.9183	159.727	38.0609	0	0		0
1Y5O_A3_A32	0.7696	0.2148	1.0333	0.8372	0.8535	0.8182	13.1461	102.264	29.0395	0	0		1
1Y71_A9_A42	0.7906	0.2632	1.0239	0.8455	0.7987	0.8475	17.6997	120.431	31.6797	0	0		0
1Y7T_A265_A299	0.7296	0.1612	0.9634	0.7783	0.7469	0.8227	15.0082	105.52	28.888	0	0		0
1YAB_A113_A143	0.8721	0.1438	1.0841	0.8411	0.8562	0.9304	16.553	112.693	29.1979	1	1		0
1YAL_A129_A179	0.7601	0.2755	1.1108	0.9298	0.8669	0.9183	20.3083	165.955	41.4273	1	0		0
1YAL_A164_A195	0.5087	0.3469	1.1056	0.8827	0.8333	0.9676	13.5727	114.555	32.7913	1	1		1
1YEL_A38_A64	0.6557	0.283	1.0957	0.8065	0.9319	0.9171	14.032	107.568	30.1531	0	0		0
1YLN_A144_A173	0.7956	0.2841	1.0194	0.8322	0.8243	0.8203	10.1237	113.041	31.1857	0	0		0
1YLN_A183_A223	0.6537	0.3864	1.3311	1.0438	1.1481	1.0455	18.792	152.028	41.871	1	1		2
1YWU_A18_A45	0.7451	0.2621	1.0666	0.9004	0.8251	0.8649	12.2066	99.7398	29.9096	0	0		0
1Z25_A177_A250	0.8051	0.2611	1.3896	1.1903	1.0819	1.1104	44.9721	282.548	62.1341	2	2		0
1ZBX_A54_A92	0.7601	0.2904	1.1884	0.9659	0.9046	1.0207	21.904	149.588	37.8105	0	0		0
1ZC3_B201_B247	0.5507	0.4876	1.3972	1.1626	1.1578	1.0802	16.5399	163.086	48.7529	1	1		0
1ZCE_A48_A93	0.6297	0.5211	1.1838	0.9911	0.9094	0.975	18.0603	149.748	41.7531	0	0		0
1ZO2_A83_A126	0.8371	0.16	1.3596	1.0728	1.1951	1.0128	25.3994	157.964	38.016	0	0		0
1ZSQ_A90_A117	0.8326	0.2982	1.0106	0.8605	0.7835	0.8129	13.913	109.737	27.7334	0	0		0
1ZSZ_A26_A76	0.7316	0.2877	1.1075	0.877	0.902	0.9289	23.9447	192.597	41.8816	0	0		1
1ZUN_B352_B399	0.3583	0.33	1.2487	1.1357	0.9606	0.9239	19.0014	187.799	44.0865	0	0		1
2A0A_A69_A97	0.7966	0.4354	0.998	0.7988	0.8189	0.8183	12.7955	109.408	31.3384	2	2		0
2A13_A27_A68	0.6722	0.2789	1.3466	0.9831	1.1054	1.1522	19.1465	143.346	40.7625	0	0		0
2A13_A88_A120	0.9125	0.3077	1.1201	0.9336	0.8731	0.9072	16.213	115.678	31.6185	0	0		1
2A31_A197_A231	0.8546	0.5094	1.0164	0.8477	0.8207	0.8054	10.7216	99.9368	30.5063	0	0		0
2A31_A29_A55	0.7361	0.2362	0.9263	0.7479	0.724	0.7801	9.5648	96.649	24.2037	0	0		0
2A31_A63_A109	0.5642	0.3485	1.4082	0.8716	1.2394	1.273	20.7228	176.999	43.075	0	0		1
2A7Y_A6_A42	0.8821	0.3729	1.1256	0.9057	0.9224	0.9097	16.4595	132.983	35.7468	4	3		0
2A94_A266_A303	0.7331	0.4435	1.1964	0.9403	0.9841	0.9582	17.4294	117.502	32.8849	0	0		0
2ACT_A132_A182	0.92	0.2893	1.1093	0.8861	0.9154	0.9066	19.6985	164.377	40.121	1	0		1
2AR1_A55_A115	0.7186	0.2985	1.5083	1.2048	1.2454	1.2046	33.4764	205.96	58.3328	0	0		1
2ARZ_A17_A53	0.6952	0.264	1.2174	0.9594	1.0409	0.9439	16.3896	127.839	37.1421	0	0		0
2ASF_A69_A125	0.8041	0.4345	1.3877	1.1494	1.1517	1.0776	33.0752	253.961	54.0289	0	0		0
2AYW_A29_A55	0.3258	0.4055	1.0288	0.7374	0.8706	0.8851	7.3773	92.1442	26.8679	0	0		0
2AYW_A63_A109	0.5662	1.0988	1.2477	1.0114	0.9835	1.048	16.7529	174.678	46.1535	0	0		1
2B8A_A14_A50	0.8066	0.3282	1.1784	1.0217	0.9126	0.9316	14.5799	117.442	37.8596	2	2		0
2BDY_A50_A77	0.4813	0.4777	1.0691	0.9057	0.8238	0.8679	6.7861	101.624	32.0833	1	1		0
2BDY_A94_A142	0.4793	0.4005	1.4888	1.2453	1.1597	1.2196	27.3869	203.988	51.9712	0	0		2
2BJQ_A118_A148	0.8866	0.3028	1.0339	0.8291	0.824	0.8625	15.4047	107.225	29.9077	0	0		2
2BJQ_A295_A322	0.8796	0.2305	0.962	0.7719	0.7668	0.8016	15.7511	97.2903	26.6528	0	0		0
2BJQ_A32_A62	0.6257	0.169	1.0902	0.9168	0.9325	0.7949	12.6062	100.983	31.3201	0	0		0
2BMW_A58_A101	0.7406	0.4284	1.2656	0.9864	1.0603	1.0284	23.0162	166.233	41.8356	0	0		0
2C06_A4_A44	0.4848	0.3765	1.2375	0.9232	1.02	1.0417	18.4979	148.997	37.498	0	0		0
2C12_A182_A248	0.4558	0.8561	1.3907	1.1559	1.1861	1.045	33.2083	254.068	56.9415	0	0		1
2C78_A340_A375	0.8591	0.5198	0.9633	0.7918	0.7745	0.7879	13.2944	122.539	31.3946	0	0		0
2CAY_A52_A95	0.8861	0.5292	1.1685	1.0195	0.8484	0.9771	21.2397	178.111	39.711	0	0		1
2CB5_A321_A396	0.5812	0.5486	1.2875	1.0132	1.0702	1.0643	38.215	300.844	59.666	3	3		2
2CND_A47_A82	0.7666	0.3432	1.174	0.9352	0.9271	0.9828	12.7171	118.174	37.3198	0	0		0
2COA_A9_A40	0.918	0.2559	1.111	0.9332	0.9187	0.839	22.0289	135.312	32.4255	0	0		1
2COZ_A35_A67	0.8076	0.3268	1.1141	0.8518	0.9545	0.8981	12.4066	110.169	33.5388	1	1		1
2CP0_A21_A52	0.8576	0.2018	1.0591	0.8775	0.8345	0.8621	16.8712	121.069	30.5332	0	0		0
2CP7_A12_A43	0.7106	0.1754	1.099	0.8731	0.7905	0.9933	13.5316	103.892	31.2373	1	1		0
2CRF_A30_A76	0.7631	0.29	1.4824	1.2233	1.2059	1.154	26.6922	195.65	44.6054	0	0		0
2CU8_A37_A60	0.7891	0.1898	0.8052	0.6502	0.6544	0.6628	8.4946	80.8341	22.7221	1	1		0
2CX8_A33_A60	0.8486	0.1074	0.9902	0.8005	0.8019	0.805	18.1661	101.096	27.2481	1	0		0
2D0N_A267_A306	0.5857	0.2468	1.0473	0.8488	0.8466	0.8668	19.3362	145.22	38.3213	0	0		1
2D6F_A20_A51	0.6172	0.3988	1.2101	1.0434	1.029	0.8429	11.8502	110.921	34.353	1	1		2
2D9T_A14_A46	0.7496	0.2774	1.1176	0.9508	0.9623	0.8052	16.0927	112.799	33.8137	0	0		1
2DAQ_A12_A54	0.7876	0.3571	1.2309	0.9578	0.9896	1.0498	13.7088	141.268	44.2952	0	0		0
2DIG_A17_A48	0.7561	0.3166	1.0916	0.8981	0.8816	0.878	17.4164	126.952	32.0762	0	0		1
2DIQ_A37_A68	0.8556	0.2626	1.0128	0.8417	0.8223	0.8088	15.6016	113.129	29.4828	0	0		0
2DKQ_A98_A131	0.5087	0.5834	1.4842	1.0329	1.2346	1.2969	11.9136	114.717	38.8707	0	0		0
2DO3_A476_A505	0.3643	0.7486	1.1175	0.8304	0.9294	0.9603	7.6008	103.763	34.5022	0	0		0
2DP9_A35_A94	0.6692	0.4632	1.138	0.9654	0.9416	0.874	31.7528	218.269	47.0161	2	1		0
2DX5_A23_A52	0.4853	0.4873	1.2377	1.0877	0.9629	0.9313	8.8733	105.583	32.3687	0	0		0
2E3H_A216_A247	0.6177	0.3327	1.1022	0.8857	0.8279	0.9592	14.195	104.758	31.5561	0	0		0
2E3I_A62_A93	0.6457	0.3061	1.1272	0.9234	0.8441	0.967	14.9443	100.194	31.3254	0	0		0
2EFI_A22_A52	0.3788	0.7083	1.2459	1.1308	1.0097	0.8654	12.0712	97.2441	35.6236	1	0		0
2EY4_A288_A324	0.7881	0.3617	1.0603	0.8678	0.8742	0.8486	18.6183	129.03	35.5777	0	0		2
2EY4_C28_C58	0.6222	0.2202	1.1526	0.827	0.9782	0.9963	12.5703	95.7277	34.4902	2	1		0
2EYQ_A481_A513	0.8691	0.2018	1.0855	0.8599	0.9117	0.869	12.6095	106.848	31.4084	0	0		0
2F5K_A15_A47	0.8586	0.2613	1.186	0.9718	0.994	0.9127	15.6444	105.774	35.5547	1	0		0
2F69_A143_A173	0.8451	0.2744	0.9402	0.7244	0.7923	0.7757	14.8054	102.658	29.8223	0	0		0
2F69_A152_A185	0.6852	0.2619	1.0898	0.9372	0.8255	0.8924	14.6397	122.23	34.0811	0	0		0
2FPZ_A29_A55	0.4588	0.3684	0.9928	0.7961	0.8232	0.8022	9.9608	98.9749	29.4549	1	0		0
2FR2_A16_A58	0.8666	0.235	1.3879	1.0512	1.1249	1.1801	19.8304	144.809	41.012	0	0		1
2FR2_A77_A110	0.8276	0.2705	1.1578	0.9433	0.9197	0.939	17.4185	116.685	30.4107	0	0		1
2G2X_A45_A102	0.7401	0.2907	1.5054	1.1789	1.2294	1.245	26.8947	199.128	52.4335	0	0		0
2G3P_A133_A152	0.8941	0.1044	0.8154	0.6509	0.6766	0.6581	10.4159	95.3577	21.7545	0	0		0
2G3P_A28_A60	0.8841	0.3456	0.9016	0.7149	0.7413	0.7456	15.8163	119.095	27.8107	1	1		0
2GBS_A47_A92	0.4198	0.3019	1.2696	0.9287	1.0358	1.1275	23.2667	153.162	44.2274	0	0		0
2GCL_A247_A271	0.7821	0.1517	0.9791	0.8008	0.7808	0.8026	14.7419	102.948	27.3174	0	0		0
2GCL_A383_A406	0.6152	0.1989	0.8762	0.6869	0.7218	0.7255	10.4557	75.2348	24.3898	0	0		0
2H7J_A133_A184	0.6622	0.207	1.1121	0.919	0.9075	0.8937	27.3404	193.235	43.2181	0	0		1
2HD9_A39_A97	0.5427	0.2517	1.4479	1.0651	1.2839	1.1724	27.86	201.01	58.6794	0	0		0
2HLC_A197_A231	0.4653	0.3578	1.0609	0.855	0.8608	0.87	10.7218	118.191	32.3693	0	0		1
2HLC_A29_A55	0.8151	0.1668	1.0991	0.8689	0.891	0.9007	17.1735	115.61	30.1359	0	0		0
2HLC_A62_A108	0.6002	0.2768	1.411	1.258	1.0447	1.1137	19.567	164.16	41.2906	0	0		0
2HQH_A31_A63	0.4768	0.3477	1.1495	0.9408	0.8873	0.962	12.4665	118.615	33.6854	0	0		0
2HTH_B23_B52	0.7296	0.3682	1.1778	0.942	1.0152	0.8942	11.489	120.593	33.3085	4	3		1
2HTH_B45_B87	0.6327	0.4055	1.1846	0.9235	0.96	1.0089	14.5869	151.444	43.1359	3	3		0
2HVY_A288_A324	0.8441	0.2158	1.1075	0.8658	0.9088	0.9288	17.9189	127.398	36.0953	0	0		0
2HZY_A18_A43	0.8176	0.137	0.9015	0.7469	0.7375	0.7075	12.1265	88.2757	24.8057	0	0		0
2I5F_A244_A279	0.6627	0.2591	1.2687	1.0835	0.9526	1.0187	18.5822	133.685	37.0323	0	0		1
2I5N_H155_H188	0.3428	0.5877	1.181	0.9777	0.8826	1.0184	10.4825	123.791	36.9324	0	0		1
2IIM_A64_A103	0.5817	0.344	1.0658	0.868	0.8744	0.8635	19.2388	132.827	38.1489	0	0		0
2J5K_A267_A303	0.7571	0.2447	1.2035	0.9356	0.9517	1.0284	15.9135	112.919	32.8322	0	0		0
2JDI_A51_A76	0.5792	0.1729	0.9864	0.7787	0.8058	0.8045	10.4323	80.4038	25.9763	0	0		0
2K3B_A3_A42	0.7371	0.1831	1.0565	0.8389	0.8525	0.8908	15.9254	126.938	36.656	0	0		1
2PBK_A40_A72	0.4323	0.3647	1.0771	0.9098	0.8464	0.8671	10.4197	108.29	33.1955	0	0		1
2PIA_A43_A75	0.5182	0.3085	1.1446	0.9604	0.8772	0.9397	14.7319	145.941	34.1716	0	0		0
2PTK_A84_A124	0.6277	0.1624	0.9952	0.8179	0.8085	0.8091	23.8631	160.51	35.8672	0	0		0
2PU9_B5_B57	0.5197	0.3275	1.2511	0.9979	0.9641	1.0857	24.5163	193.316	45.5431	0	0		1
2QDY_B127_B186	0.6652	0.4416	1.2325	0.9639	1.0238	1.0208	30.2239	242.143	50.9881	0	0		0
2R09_A266_A297	0.8336	0.2031	1.1101	0.9332	0.8575	0.9035	18.7668	125.85	32.5493	0	0		0
2R6N_A130_A182	0.8921	0.2589	1.1229	0.9332	0.9265	0.8876	25.3328	199.24	44.4187	0	0		0
2RN8_A174_A213	0.8781	0.2284	1.0134	0.8393	0.8216	0.8196	22.1127	144.502	36.1741	2	2		0
2RNR_B14_B36	0.7981	0.1109	0.9521	0.6681	0.8115	0.8237	13.6468	79.5235	24.5624	0	0		0
2RNR_B29_B70	0.913	0.3923	1.1388	0.9549	0.9151	0.9099	18.1801	146.981	40.3207	3	2		0
2ROZ_B63_B102	0.7636	0.3633	1.1143	0.9352	0.9177	0.8653	20.3665	150.999	38.1319	0	0		0
2VPA_A35_A72	0.7506	0.2598	1.3874	1.1306	1.0316	1.1705	18.747	129.001	36.2202	0	0		0
2VV5_A134_A157	0.7786	0.2217	0.9046	0.7707	0.6998	0.7318	12.371	92.2895	23.9898	1	1		0
2VXF_A10_A40	0.7016	0.1814	1.0389	0.8926	0.7914	0.8514	14.5954	116.57	32.4107	0	0		0
2Z0P_A5_A41	0.7856	0.4401	1.366	0.9644	1.1242	1.1814	17.7176	137.071	40.0681	0	0		0
2Z7F_E134_E185	0.6287	0.4313	1.3658	1.1797	0.9686	1.1537	14.9905	165.137	42.0041	1	1		0
2Z7F_E197_E231	0.5482	0.6863	1.1617	0.85	0.9456	1.0066	7.8432	99.6226	31.3175	0	0		1
2Z7F_E29_E55	0.8986	0.2316	0.9224	0.7085	0.7641	0.7706	9.98	90.6402	25.0337	0	0		0
2Z7F_E65_E109	0.6167	0.4056	1.3976	1.1169	1.0917	1.1841	18.8476	186.321	45.0535	0	0		2
2ZGW_A190_A217	0.7256	0.1898	1.0165	0.8339	0.8116	0.8295	15.2459	102.554	28.5855	0	0		0
2ZJR_H49_H100	0.5807	0.304	1.5142	1.1427	1.1639	1.3475	25.2151	197.114	47.9948	1	1		0
2ZJR_H6_H56	0.6432	0.6427	1.3571	1.1132	1.1089	1.0679	22.4662	200.367	46.0768	4	4		0
2ZJR_R20_R49	0.6162	0.3112	1.0765	0.861	0.8978	0.8579	11.2628	101.929	31.2561	1	1		1
2ZPY_A203_A230	0.7546	0.1759	0.9786	0.7573	0.8388	0.7849	13.3086	89.1709	29.3012	0	0		1
2ZPY_A223_A260	0.5832	0.3301	1.1258	0.8862	0.9654	0.8936	13.5287	127.461	39.7898	0	0		0
3BMV_A527_A550	0.6822	0.2558	0.8897	0.7289	0.7231	0.7103	10.3985	86.5656	23.1741	0	0		0
3PBH_A169_A219	0.4133	0.4394	1.2246	0.9454	1.0261	1.0175	22.0472	174.226	45.8557	0	0		0
3RP2_A197_A231	0.7481	0.4234	0.8768	0.7259	0.7047	0.7118	8.336	87.2191	26.6356	0	0		0
3RP2_A29_A55	0.5042	0.5269	0.9587	0.7419	0.7835	0.8149	8.7473	110.521	29.8707	0	0		0
5LDH_A268_A303	0.5302	0.4644	0.9734	0.8045	0.7955	0.7775	12.6013	124.913	32.7378	13	13		0
7MDH_A304_A339	0.8176	0.2185	1.014	0.8406	0.8259	0.8022	18.3716	129.15	30.6355	0	0		1
9LDT_A266_A303	0.8201	0.3725	1.2933	1.0346	1.0619	1.0204	12.5222	126.956	36.305	0	0		1
Technical repeptition 3
Structure	Cluster	RMSD (nm)	Rg	Rg\sX\N	Rg\sY\N	Rg\sZ\N	H-bonds	Pairs within 0,35 nm	SASA (nm^2)	rama_was_out	rama_got_norm		rama_got_out
1A47_A527_A550	0.7491	0.354	0.8602	0.7065	0.6941	0.7009	8.463	84.2061	24.1686	0	0		0
1A5I_A134_A185	0.8231	0.6707	1.0862	0.8807	0.8901	0.8877	19.7978	197.398	45.3918	0	0		0
1A5I_A64_A110	0.6092	0.4999	1.6136	1.327	1.3325	1.2552	22.7892	180.742	53.5781	0	0		2
1A5Z_A266_A303	0.7516	0.4038	1.2482	1.0506	0.93	1.0261	16.4235	125.616	36.7624	0	0		1
1A7S_A121_A163	0.4698	0.335	1.3913	1.0806	1.0435	1.228	14.7096	176.915	44.8022	0	0		1
1A7S_A14_A39	0.9315	0.1619	0.9672	0.8165	0.7792	0.7551	13.2602	101.296	25.9699	0	0		0
1A8P_A36_A71	0.8156	0.2611	1.1916	1.0517	0.8876	0.9459	14.8585	127.987	36.7146	0	0		2
1AZZ_A134_A184	0.5607	0.6834	1.5889	1.2944	1.3085	1.2243	18.6774	182.738	45.7602	0	0		1
1B8P_A264_A297	1	0.1477	0.99	0.8165	0.7797	0.8143	17.6507	112.185	28.273	0	0		1
1B8T_A115_A140	0.7586	0.2507	0.8217	0.6686	0.6586	0.6827	10.3103	86.2503	23.9759	1	1		1
1B8T_A35_A59	0.6487	0.4202	0.8852	0.7315	0.7028	0.7237	8.698	91.5447	25.4093	2	2		1
1B8T_A6_A32	0.7261	0.3393	0.8643	0.7142	0.6869	0.7104	8.2966	88.4281	26.1245	0	0		1
1BD0_A295_A319	0.8501	0.2114	0.9073	0.7267	0.7427	0.743	7.5162	87.3815	26.7205	0	0		0
1BDM_A265_A299	0.4858	0.4925	1.0478	0.8215	0.8461	0.875	15.965	110.808	31.1466	0	0		0
1BIA_A274_A303	0.6917	0.2446	1.0094	0.8318	0.8112	0.8204	15.8056	103.612	30.1644	0	0		0
1BM8_A4_A29	0.8486	0.1482	0.8894	0.7118	0.7281	0.7294	13.9882	100.674	25.6963	0	0		0
1CQX_A189_A225	0.8426	0.2333	1.2385	0.9882	0.9979	1.0154	16.452	149.777	38.3144	0	0		1
1CXL_A527_A553	0.6277	0.5171	0.8803	0.7353	0.7131	0.6996	11.2436	94.8766	25.1433	0	0		1
1CXX_A118_A141	0.8081	0.198	0.8094	0.6408	0.6751	0.6615	9.4465	76.9944	22.2957	3	3		0
1CYG_A523_A546	0.8016	0.2234	0.8937	0.7194	0.7015	0.7542	8.3011	90.2151	24.1389	0	0		0
1D2E_A376_A411	0.7416	0.3201	1.1974	1.0479	0.9723	0.8789	13.2399	111.384	35.7931	0	0		1
1DEU_A150_A200	0.8001	0.5381	1.0601	0.8667	0.8778	0.8506	22.8201	189.556	39.9714	0	0		1
1DPO_A134_A184	0.5082	0.4083	1.5263	1.0367	1.2883	1.3622	16.6401	175.002	49.2513	0	0		1
1DPO_A29_A55	0.4248	0.4916	0.8836	0.7021	0.7341	0.7215	5.9847	89.7894	25.4783	0	0		1
1DPO_A63_A109	0.5767	0.6478	1.2235	1.0733	0.94	0.9715	17.8969	174.546	45.3237	0	0		0
1DY9_A102_A127	0.597	0.1772	1.02	0.869	0.8621	0.7531	11.9	122.217	28.038	0	0		0
1E5W_A223_A260	0.7146	0.2197	1.1106	0.9285	0.8889	0.8924	15.4427	138.787	37.9341	0	0		0
1EF1_A223_A260	0.3408	0.3766	1.1698	1.0206	0.8981	0.9346	15.1408	136.43	40.0049	0	0		1
1EFC_A328_A363	0.8101	0.4467	1.2466	1.0718	1.021	0.917	12.9525	117.908	36.4787	0	0		1
1EGD_A174_A229	0.4143	0.4551	1.417	1.1323	1.2162	1.1069	20.4294	195.638	55.7986	0	0		0
1EKB_B134_B184	0.918	0.4909	1.1899	0.9417	0.9807	0.9793	23.853	185.245	44.2689	0	0		0
1EP3_B38_B73	0.8131	0.353	1.1267	0.9108	0.8928	0.942	13.9478	142.796	36.1788	0	0		0
1EQ9_A134_A184	0.5457	0.4276	1.5031	1.234	1.0727	1.3176	17.8489	190.095	49.4146	0	0		0
1EQ9_A197_A231	0.7766	0.4327	1.0962	0.878	0.9049	0.8688	8.8571	91.4562	30.2056	2	2		0
1EQ9_A29_A55	0.7546	0.2167	0.9648	0.8016	0.7474	0.7949	11.2079	106.642	25.3868	0	0		0
1EQ9_B329_B355	0.4508	0.4039	1.0546	0.893	0.8968	0.7631	10.878	110.238	27.675	0	0		0
1EQ9_B434_B484	0.6997	0.3882	1.4202	1.2226	0.9294	1.2742	17.3121	189.176	48.1471	0	0		1
1EX4_A223_A253	0.6892	0.2268	1.0093	0.797	0.864	0.8024	12.6947	109.576	32.0953	2	1		0
1EYS_H154_H187	0.7636	0.2721	1.1057	0.8936	0.9302	0.8667	14.5556	119.673	33.6577	1	0		0
1EZ4_A267_A302	0.8741	0.6901	0.9084	0.7329	0.7431	0.742	16.1824	114.416	26.3053	0	0		2
1F39_A178_A205	0.7956	0.3034	1.0737	0.8604	0.8068	0.9281	13.3518	94.8989	28.0704	0	0		0
1F60_A274_A311	0.7066	0.2866	1.0418	0.8236	0.8601	0.8532	16.326	125.308	33.9258	0	0		0
1F60_A357_A405	0.4183	0.4411	1.407	1.23	1.1475	1.0443	23.4146	169.784	45.8242	0	0		1
1FDR_A3_A54	0.8791	0.395	1.1916	1.0238	0.8581	1.0091	21.2484	172.219	41.2416	0	0		1
1FEU_A55_A91	0.7861	0.2899	1.3656	1.0634	1.126	1.1005	15.8303	141.649	38.0832	1	1		0
1FMK_A83_A134	0.8886	0.1138	1.0398	0.8426	0.8647	0.8385	35.1715	206.525	40.9848	0	0		0
1FND_A37_A97	0.6242	0.6955	1.3716	1.1324	1.0519	1.1405	22.9127	205.263	53.1008	0	0		0
1FON_A189_A226	0.3078	0.4291	1.2183	1.0872	0.9974	0.8809	11.1006	130.12	36.7532	0	0		2
1FON_A9_A41	0.8381	0.3227	1.2068	0.9785	0.9386	1.0001	16.5677	114.235	31.6691	0	0		0
1FV9_A132_A184	0.4828	0.6954	1.6947	1.4879	1.2205	1.3962	23.0217	197.982	53.0087	0	0		0
1FV9_A14_A43	0.7626	0.166	1.0754	0.8646	0.8884	0.8545	13.3912	116.927	30.5092	0	0		0
1FV9_A55_A104	0.5532	0.3447	1.5423	1.2303	1.3158	1.1832	28.5709	203.782	48.9831	4	4		0
1FX7_A162_A209	0.8711	0.2264	1.0572	0.8586	0.8726	0.8539	24.8944	190.705	37.7131	0	0		0
1G83_A86_A125	0.7201	0.2654	1.1014	0.9388	0.8553	0.8957	18.8189	141.407	39.5418	2	2		1
1G8F_A100_A161	0.4603	0.6231	1.7295	1.435	1.2746	1.4738	32.5418	232.039	56.1572	0	0		1
1GAW_A74_A117	0.8101	0.357	1.2807	1.0484	0.9838	1.0858	21.1092	164.542	41.832	0	0		0
1GDN_A29_A55	0.7316	0.2387	0.9421	0.7046	0.7871	0.7953	9.0219	93.6421	24.8954	0	0		2
1GEC_E129_E179	0.913	0.3144	1.089	0.8883	0.883	0.8909	25.1461	184.65	40.4982	1	1		0
1GG6_B29_B55	0.6727	0.2417	0.9641	0.7823	0.7683	0.7983	13.5082	97.1233	27.5793	0	0		0
1GG6_B64_B109	0.6697	0.2982	1.5012	1.2425	1.1244	1.271	19.8731	171.724	46.506	0	0		0
1GMY_A169_A219	0.7311	0.2097	1.1091	0.9122	0.8913	0.9055	20.8906	171.335	41.0664	0	0		0
1GRI_A159_A198	0.7096	0.2302	1.0608	0.8717	0.8641	0.8584	20.981	137.764	37.5721	0	0		0
1IHV_A223_A253	0.7731	0.2693	1.0061	0.7926	0.8234	0.8401	12.8067	105.858	31.9623	2	2		0
1IHW_A223_A253	0.8471	0.2054	0.9964	0.8483	0.7861	0.7992	12.8808	101.215	31.8588	2	2		0
1IML_A1_A25	0.901	0.1497	0.8444	0.6797	0.686	0.699	12.9479	91.7194	24.2745	0	0		0
1IQ8_A542_A581	0.7876	0.3555	1.1671	0.9575	0.9318	0.9534	22.3496	155.916	37.4956	0	0		0
1IWD_A128_A178	0.6962	0.3686	1.1034	0.8886	0.8763	0.928	20.0768	180.701	41.0863	1	0		0
1IZN_A62_A89	0.4118	0.6086	1.1883	1.0137	0.9265	0.9343	11.6007	100.806	30.282	3	3		2
1JEG_A12_A52	0.8646	0.2995	1.0001	0.8143	0.8176	0.8155	17.0861	134.708	35.7649	1	1		0
1JHF_A143_A169	0.7151	0.211	1.0323	0.8497	0.886	0.767	12.406	94.5674	28.4914	0	0		0
1JK4_A59_A75	0.6747	0.4646	0.712	0.5843	0.5831	0.5694	5.3837	53.9311	16.7266	0	0		1
1JNY_A345_A393	0.8516	0.2444	1.2684	0.9939	1.0784	1.0141	28.1502	174.039	43.6266	0	0		1
1K9A_A12_A52	0.7286	0.4023	1.1369	0.8709	0.965	0.936	21.0844	132.302	39.123	0	0		0
1KHQ_A129_A175	0.7326	0.3308	1.0484	0.8547	0.8401	0.8682	15.7708	156.588	38.8052	1	0		2
1KK1_A351_A379	0.8236	0.2137	1.0084	0.8183	0.7951	0.8376	12.588	99.1268	29.1544	0	0		0
1KK8_A32_A61	0.7286	0.2099	1.0635	0.8109	0.885	0.8954	12.8697	93.2874	31.3052	0	0		1
1LDM_A265_A301	0.6387	0.2568	1.206	1.0417	0.9477	0.9266	17.2238	128.407	34.2103	0	0		0
1LDN_A267_A302	0.91	0.4416	1.293	1.0731	0.9575	1.0816	16.5733	134.062	34.6194	1	1		1
1LO6_A134_A185	0.6487	0.3041	1.4965	1.1682	1.2186	1.2361	20.3521	182.398	46.6209	0	0		1
1LO6_A197_A231	0.8986	0.4459	1.0811	0.8606	0.8205	0.9349	12.2586	101.61	29.2736	0	0		1
1LO6_A29_A55	0.7336	0.2445	0.9631	0.7471	0.7962	0.7952	11.3604	84.0538	25.0442	0	0		0
1LO6_A63_A109	0.7406	0.4937	1.3119	1.0607	1.0658	1.0562	21.3623	188.596	42.387	0	0		0
1LTO_A197_A231	0.4773	0.3707	1.2263	1.05	0.901	1.0157	11.1864	118.948	35.372	0	0		0
1LTO_A29_A55	0.9135	0.1508	1.1343	0.8245	0.9705	0.9482	13.7166	112.579	30.9658	0	0		0
1LTO_A63_A109	0.4178	0.4855	1.2424	0.9559	1.0266	1.047	17.1794	162.472	43.3782	0	0		0
1LVM_A153_A182	0.8291	0.215	1.0694	0.9087	0.8372	0.848	14.3303	128.429	29.0716	0	0		0
1LVM_A17_A44	0.8326	0.183	1.0303	0.7746	0.8638	0.8576	11.7869	98.8649	27.5592	1	0		0
1LVM_A53_A87	0.6947	0.3506	1.0623	0.9098	0.8231	0.857	13.1827	141.438	35.3747	0	0		0
1M4Z_A54_A92	0.7506	0.2442	1.2133	1.0338	0.8451	1.0604	22.771	155.868	37.2294	0	0		0
1M6D_A129_A175	0.936	0.2915	1.1832	0.9691	0.9435	0.9745	24.3823	200.912	45.4049	0	0		0
1M9U_A29_A55	0.5912	0.3301	1.1127	0.8736	0.8625	0.9515	14.1885	120.64	27.7598	0	0		1
1M9U_A63_A109	0.5332	0.4822	1.4722	1.1569	1.2796	1.132	19.3852	192.244	45.619	0	0		2
1MBM_A122_A147	0.7991	0.3219	1.0273	0.8428	0.7234	0.9107	10.6567	95.2189	23.6718	0	0		0
1MBM_A45_A72	0.8306	0.3084	1.0438	0.8786	0.819	0.8335	11.2996	97.0969	27.8803	0	0		0
1MBQ_A29_A55	0.7706	0.3799	0.9082	0.7465	0.7364	0.7288	9.334	95.9073	25.6786	0	0		0
1MBQ_A63_A109	0.4878	0.6065	1.2919	1.0831	1.033	1.0305	23.7039	194.92	44.8397	0	0		1
1MI1_A2143_A2173	0.7896	0.2181	1.0112	0.8215	0.8594	0.7761	13.4247	100.614	28.9077	0	0		0
1MIX_A310_A342	0.8581	0.2124	1.1184	0.9216	0.9034	0.8977	12.5591	109.111	35.9615	0	0		0
1MIX_A335_A370	0.7571	0.3402	1.111	0.8957	0.8908	0.9161	18.9597	135.409	35.4798	0	0		0
1MKE_A40_A84	0.8001	0.1989	1.49	1.2613	1.2311	1.1078	22.2892	163.512	42.0329	1	1		1
1MLD_A248_A279	0.7996	0.1832	1.1187	0.9428	0.9319	0.8266	14.2906	100.166	32.0919	0	0		0
1MS6_A133_A184	0.6119	0.2068	1.1439	0.9625	0.8987	0.9337	27.7561	193.374	43.843	0	0		0
1MS6_A169_A200	0.5207	0.3957	1.1428	0.8375	0.8766	1.0377	13.072	108.989	33.5805	0	0		0
1NDH_A48_A84	0.8511	0.3281	1.211	0.9724	0.9201	1.0297	13.414	135.452	36.3804	1	1		0
1NG2_A228_A269	0.916	0.3247	1.0765	0.8806	0.9007	0.8513	17.9493	130.219	38.869	0	0		1
1NI2_A203_A230	0.8731	0.1602	0.9614	0.8114	0.7644	0.7649	14.7115	85.6926	28.6617	0	0		0
1NPM_A134_A185	0.5562	0.5777	1.175	0.9852	0.9148	0.9627	18.6478	178.827	45.121	0	0		1
1NPM_A29_A55	0.7681	0.1678	0.9344	0.7847	0.738	0.7546	11.2271	94.4919	26.3449	0	0		0
1NPP_A199_A232	0.6587	0.2782	1.0568	0.8463	0.8376	0.8942	13.459	122.439	35.2777	1	0		0
1NPR_A199_A232	0.6702	0.4537	1.0718	0.8729	0.8488	0.895	12.6823	121.876	35.7988	2	1		0
1O70_A431_A460	0.7886	0.2466	1.0152	0.8315	0.8594	0.7792	11.2047	105.314	28.06	0	0		0
1OBB_A368_A404	0.8251	0.1668	1.0733	0.8608	0.8297	0.9104	21.2901	121.761	31.9837	0	0		0
1OI1_A176_A207	0.8216	0.2181	1.0458	0.8498	0.8293	0.8654	16.0675	98.5833	29.6721	0	0		0
1OI1_A67_A98	0.9275	0.2102	1.0184	0.7922	0.8835	0.8021	19.8858	135.947	30.2626	0	0		0
1OMW_A586_A625	0.7396	0.4156	1.1391	0.9068	0.9313	0.9445	20.5655	156.002	40.5879	0	0		1
1OMW_A605_A634	0.9225	0.1162	1.0076	0.8038	0.8021	0.8413	17.9951	112.258	29.3661	0	0		0
1OPK_A83_A123	0.7461	0.2883	1.0538	0.847	0.8568	0.8713	22.9886	144.48	36.7887	0	0		0
1OZ2_A242_A273	0.8731	0.3304	1.1602	0.9475	0.947	0.9128	13.1574	103.11	33.5618	0	0		1
1OZ2_A349_A380	0.7116	0.2404	1.03	0.8448	0.8126	0.8507	16.6531	119.147	31.1021	0	0		0
1OZ2_A453_A484	0.6572	0.153	1.0375	0.8575	0.8371	0.8328	20.6593	124.24	31.6637	0	0		1
1PAM_A527_A553	0.5857	0.3112	0.8684	0.6994	0.7182	0.7063	10.0811	98.791	25.4424	0	0		0
1PFX_C134_C184	0.3068	0.8013	1.6013	1.0843	1.4239	1.3654	19.1107	203.728	52.588	0	0		0
1PFX_C29_C55	0.6417	0.3205	0.9477	0.7784	0.7417	0.7897	6.729	86.3808	27.7946	2	2		1
1PFX_C64_C109	0.5062	0.6761	1.3853	1.174	1.17	1.0316	16.8045	182.103	51.6988	6	6		0
1PPO_A129_A179	0.8206	0.4061	1.0367	0.8434	0.8395	0.855	25.3934	169.566	40.7284	2	1		1
1PZE_A266_A303	0.8241	0.3555	1.1076	0.8229	0.9387	0.9239	17.5276	118.144	30.6249	0	0		0
1PZG_A266_A303	0.8036	0.1946	1.0764	0.8806	0.8763	0.8538	18.8122	120.701	29.7237	0	0		0
1Q25_A44_A77	0.7026	0.2539	1.177	0.9207	0.9375	1.0005	21.1963	141.001	32.0469	0	0		1
1QCF_A84_A124	0.8086	0.202	1.0038	0.8059	0.8211	0.83	21.1854	131.375	36.2323	0	0		0
1QMC_A223_A253	0.8591	0.1819	0.9958	0.8116	0.7964	0.8223	13.3141	105.766	31.0648	2	2		1
1QNJ_A29_A55	0.7811	0.3032	1.0836	0.8991	0.8959	0.8295	11.8676	123.365	29.9437	0	0		0
1QQG_A12_A48	0.5542	0.2828	1.2187	1.0078	0.8377	1.0994	21.3904	139.883	37.3451	2	1		0
1QQG_A161_A197	0.8461	0.2094	1.0788	0.88	0.8628	0.8788	18.0248	134.603	34.949	0	0		2
1QX4_A76_A111	0.5252	0.4169	1.1536	0.9158	0.9771	0.9031	11.333	130.179	38.021	0	0		0
1R3E_A272_A315	0.6177	0.5608	1.3435	1.1838	1.0216	1.0435	19.5291	164.601	43.6554	4	4		0
1R6Z_A637_A699	0.5287	0.1809	1.2154	0.9929	0.9644	1.0158	36.3318	256.218	51.0167	0	0		1
1RCQ_A284_A308	0.7406	0.233	0.9497	0.7703	0.802	0.7376	9.7679	89.22	25.9577	0	0		0
1RRK_A511_A558	0.6632	0.3568	1.4472	1.1006	1.0506	1.3361	19.5102	153.78	47.323	0	0		0
1RTF_B134_B185	0.4628	0.5125	1.45	1.2223	1.2269	1.0809	19.3024	212.186	54.5751	0	0		2
1RTF_B197_B231	0.5432	0.4684	1.1956	0.8578	1.0383	0.9956	12.3312	108.56	34.9693	0	0		0
1RTF_B63_B109	0.7991	0.2886	1.491	1.2844	1.1292	1.1912	22.2414	168.774	47.608	0	0		0
1RZH_H151_H183	0.5373	0.1317	1.2417	0.8959	0.976	1.1377	16.713	107.639	33.2296	0	0		1
1RZH_H177_H206	0.9375	0.1495	0.9344	0.7488	0.7681	0.768	15.8417	121.302	28.9663	0	0		0
1S0U_A378_A406	0.592	0.2116	0.9794	0.8005	0.7198	0.8639	15.2521	107.118	27.3267	0	0		0
1S4V_A132_A183	0.8241	0.413	1.1601	0.9643	0.9373	0.9209	21.1031	186.654	41.566	0	0		0
1S4V_A167_A199	0.8686	0.1409	1.0611	0.9264	0.8406	0.8013	18.1438	124.774	31.9574	1	1		0
1S6Y_A336_A371	0.8346	0.1853	1.0743	0.8433	0.8505	0.9063	21.8784	134.757	30.7271	1	0		0
1SG5_A27_A59	0.7141	0.2723	1.1612	0.9742	0.96	0.8909	17.1714	113.665	33.6103	1	1		0
1SGF_A29_A55	0.9025	0.2313	0.9952	0.7998	0.8071	0.8143	9.7137	96.6777	29.1191	0	0		0
1SHH_B197_B231	0.3923	0.596	1.4438	1.2378	1.2159	0.9886	13.3682	122.399	40.6615	0	0		0
1SHH_B29_B55	0.6797	0.3993	1.1605	1.0489	0.8745	0.8769	11.6654	101.276	30.572	0	0		2
1SHH_B63_B109	0.5947	0.7081	1.2165	0.9802	0.9862	1.0034	28.6672	201.992	48.2995	0	0		1
1SKY_B50_B76	0.8231	0.2219	0.981	0.8071	0.7373	0.8379	10.357	82.9781	25.9239	0	0		0
1SQW_A129_A169	0.8116	0.3537	1.0956	0.9084	0.8947	0.8684	18.9427	144.568	37.2365	0	0		0
1SSH_A4_A46	0.7536	0.285	1.0564	0.8591	0.8592	0.8642	18.9741	153.999	38.6094	0	0		1
1T31_A197_A231	0.7736	0.5076	0.8608	0.6888	0.7083	0.7066	11.7229	95.7494	25.6157	0	0		1
1T31_A29_A55	0.9405	0.1597	1.0777	0.7964	0.921	0.9009	12.1732	110.036	30.1577	3	2		0
1T32_A134_A184	0.7861	0.2952	1.3944	1.0212	1.1298	1.2333	25.1227	235.539	50.617	0	0		0
1T32_A197_A231	0.5647	0.4702	1.0976	0.8774	0.8991	0.8727	9.9841	96.0389	28.3755	0	0		0
1T77_A2079_A2109	0.8731	0.1679	1.028	0.8863	0.7962	0.8074	16.3102	104.54	28.4438	0	0		0
1TA6_A29_A55	0.6812	0.2919	1.1044	0.8712	0.897	0.9101	13.3866	104.581	30.51	0	0		0
1TA6_A63_A109	0.7211	0.4664	1.4277	1.0941	1.2069	1.1701	30.386	212.775	52.5036	0	0		2
1TH3_A76_A138	0.5227	0.3747	1.5248	1.1946	1.3799	1.1185	26.5583	237.097	55.8528	2	2		0
1TH7_A20_A49	0.6797	0.561	1.1615	0.8124	0.9982	0.9962	13.9081	110.142	32.8309	0	0		0
1THE_A169_A219	0.7261	0.3529	1.1088	0.8957	0.9192	0.893	18.1081	170.332	41.8725	0	0		1
1TON_A29_A55	0.6915	0.1124	0.909	0.7987	0.6343	0.7722	11.6403	76.4317	24.1218	1	1		0
1TRN_A197_A231	0.9015	0.3486	1.1126	0.9677	0.9694	0.7476	12.6602	98.5288	29.5323	0	0		0
1TRN_A29_A55	0.8666	0.2587	0.9865	0.7919	0.7896	0.8151	9.0363	87.4406	26.3765	0	0		2
1TRN_A63_A109	0.5217	0.3437	1.3935	1.0626	1.1475	1.1659	22.342	182.814	45.089	0	0		0
1TXD_A1037_A1059	0.916	0.172	0.9646	0.8233	0.7114	0.8014	10.7572	83.778	25.0201	0	0		0
1TXQ_A31_A63	0.8576	0.2359	1.1198	0.9079	0.9171	0.8994	14.1078	114.108	32.6345	0	0		0
1U06_A7_A47	0.5572	0.1691	1.0334	0.8535	0.8353	0.8413	20.8929	142.348	38.3786	0	0		1
1U1S_A21_A48	0.8266	0.2169	0.9437	0.7741	0.7639	0.7665	10.6143	94.6886	29.2851	0	0		1
1U29_A261_A293	0.8656	0.2224	1.1701	0.9611	0.976	0.8943	16.1172	125.626	34.7328	0	0		0
1U2B_A266_A298	0.8611	0.2727	1.1523	0.8576	0.9704	0.9671	14.9698	124.62	34.6334	0	0		0
1U5D_A109_A144	0.8886	0.1864	1.2469	1.0498	0.8189	1.135	19.2081	134.656	37.7808	0	0		1
1UGP_B143_B200	0.6522	0.4092	1.2859	1.0582	1.0589	1.0126	23.8153	231.997	50.4676	0	0		0
1UMU_A84_A109	0.7441	0.191	0.9943	0.8249	0.8519	0.7243	13.186	83.8482	25.9244	0	0		0
1UP7_A310_A346	0.8311	0.3831	1.2113	0.9716	0.9201	1.0319	20.5069	147.631	35.152	0	0		0
1UTM_A29_A55	0.7166	0.2336	0.9573	0.8148	0.7798	0.7327	9.7364	92.0363	25.3619	0	0		0
1UTM_A63_A109	0.6957	0.2995	1.4172	1.0212	1.1885	1.2317	22.2011	190.467	45.2877	0	0		0
1UXJ_A245_A280	0.7416	0.3812	1.1114	0.9381	0.9119	0.8449	16.8625	116.068	31.6779	0	0		0
1V47_A71_A131	0.6482	0.2372	1.422	1.2095	1.0797	1.1626	36.1581	242.567	49.4688	1	0		0
1V6Z_A33_A64	0.9065	0.1131	1.0305	0.8499	0.8595	0.7964	21.7541	125.731	30.5399	1	0		0
1VHK_A39_A71	0.6642	0.2071	1.0603	0.8738	0.8481	0.8585	18.6125	116.989	31.5512	0	0		0
1VQO_K16_K58	0.8076	0.255	1.1619	0.928	0.9493	0.9504	13.5947	158.006	39.7881	0	0		0
1VQO_K51_K99	0.5667	0.3794	1.5115	1.0932	1.3134	1.2573	27.0529	198.649	47.8153	0	0		0
1VQO_T46_T75	0.7566	0.3413	1.011	0.8251	0.839	0.8003	12.0258	101.574	30.7424	1	1		2
1WXX_A32_A62	0.8631	0.2378	1.0516	0.8693	0.8205	0.8752	12.4343	117.903	32.7467	0	0		0
1X1F_A17_A50	0.7921	0.1862	1.104	0.8677	0.9042	0.9079	20.7091	133.03	32.7733	1	1		0
1X1G_A16_A52	0.8856	0.2407	1.1878	1.0244	0.898	0.9584	19.3482	137.823	37.4756	2	2		2
1X6V_A324_A384	0.7991	0.3064	1.5632	1.3867	1.0274	1.3597	37.8374	253.747	54.3985	0	0		0
1XCG_A982_A1005	0.4733	0.5066	1.0024	0.8522	0.7615	0.8278	5.5839	77.6515	28.984	1	1		0
1XHN_A31_A72	0.7656	0.3032	1.4084	1.2665	1.0785	1.0324	16.6436	138.287	40.0616	1	0		1
1XKE_A10_A53	0.7846	0.2534	1.459	1.1401	1.2473	1.1315	24.1261	175.632	45.0571	0	0		0
1XKG_A217_A270	0.7416	0.3238	1.1889	0.9541	0.9868	0.9613	24.8794	217.723	46.2396	0	0		2
1XOV_A222_A257	0.6677	0.2432	1.0525	0.8366	0.8762	0.8565	15.6138	131.987	36.6069	0	0		1
1Y19_B309_B341	0.9115	0.2016	1.1673	0.938	1.0133	0.8758	15.2588	111.505	34.2608	0	0		0
1Y19_B335_B370	0.7951	0.2443	1.0653	0.8772	0.8561	0.8601	18.8064	136.473	34.7239	0	0		0
1Y5O_A25_A65	0.7401	0.4358	1.1215	0.9172	0.923	0.8971	18.8096	158.516	37.6661	0	0		0
1Y5O_A3_A32	0.8031	0.3313	1.0357	0.799	0.8868	0.8296	13.285	104.505	28.8652	0	0		2
1Y71_A9_A42	0.6192	0.1928	0.9779	0.8001	0.8003	0.7812	18.8943	122.747	30.3776	0	0		1
1Y7T_A265_A299	0.8136	0.1791	0.9938	0.789	0.8168	0.8143	15.7568	108.088	29.8528	0	0		1
1YAB_A113_A143	0.8831	0.1874	1.0937	0.8454	0.899	0.9048	17.5207	111.166	29.0487	1	1		0
1YAL_A129_A179	0.7556	0.2926	1.2091	0.9621	0.9931	0.9987	20.8657	164.214	45.5193	1	0		2
1YAL_A164_A195	0.8676	0.1989	1.0073	0.8179	0.8098	0.8176	17.1964	121.539	30.7791	1	0		0
1YEL_A38_A64	0.5721	0.2371	1.1628	0.7744	1.0805	0.9581	15.0522	110.73	29.898	0	0		1
1YLN_A144_A173	0.7511	0.2841	1.0166	0.8196	0.8552	0.8015	15.9621	117.964	30.4301	0	0		0
1YLN_A183_A223	0.5202	0.383	1.175	0.9541	0.9079	1.0003	17.6753	152.242	40.135	1	1		0
1YWU_A18_A45	0.7886	0.3933	1.1597	0.9341	0.9931	0.8671	11.5754	104.82	31.3058	0	0		0
1Z25_A177_A250	0.7601	0.2046	1.4013	1.1471	1.2038	1.0616	45.8402	281.066	64.136	2	2		2
1ZBX_A54_A92	0.8401	0.2521	1.2301	0.9378	1.0351	1.0073	19.0928	150.403	38.4456	0	0		2
1ZC3_B201_B247	0.8366	0.5199	1.2549	1.0969	1.0722	0.8725	21.7336	161.544	44.6716	1	1		0
1ZCE_A48_A93	0.4138	0.4157	1.3831	1.1374	1.0665	1.1552	18.8973	148.649	45.1453	0	0		1
1ZO2_A83_A126	0.8736	0.1307	1.3592	1.1161	1.0341	1.1308	24.0332	155.695	38.0607	0	0		1
1ZSQ_A90_A117	0.8746	0.2604	1.0237	0.8304	0.8262	0.8308	12.8206	106.487	28.2583	0	0		0
1ZSZ_A26_A76	0.7546	0.2886	1.1145	0.899	0.8954	0.9307	23.2225	191.755	43.9735	0	0		1
1ZUN_B352_B399	0.7661	0.434	1.2363	0.9817	1.0076	1.0224	17.1357	181.284	45.9265	0	0		1
2A0A_A69_A97	0.4273	0.7839	1.3516	0.9049	1.2175	1.1295	12.4503	108.115	35.7216	2	2		1
2A13_A27_A68	0.7369	0.3377	1.3447	1.0552	1.149	1.0411	19.3035	143.368	40.8178	0	0		1
2A13_A88_A120	0.8426	0.2536	1.1242	0.857	0.9405	0.9241	16.9247	116.638	31.2743	0	0		0
2A31_A197_A231	0.7366	0.331	1.0616	0.8751	0.8214	0.8842	9.325	95.8216	30.7325	0	0		1
2A31_A29_A55	0.7286	0.3709	0.9454	0.7675	0.7592	0.7707	10.5171	94.1845	24.5471	0	0		1
2A31_A63_A109	0.6492	0.4448	1.3299	1.1195	1.086	1.0222	21.7945	176.643	44.1446	0	0		1
2A7Y_A6_A42	0.6972	0.4864	1.0524	0.8364	0.8672	0.8633	17.7333	141.048	34.2359	4	3		0
2A94_A266_A303	0.8041	0.2686	1.1054	0.8848	0.9608	0.8305	18.6159	116.797	31.6378	0	0		0
2ACT_A132_A182	0.5327	0.2644	1.1481	0.8804	1.0058	0.9113	19.6932	164.427	40.404	1	0		0
2AR1_A55_A115	0.7381	0.3588	1.4761	1.2265	1.2471	1.1199	32.9668	203.531	58.0733	0	0		1
2ARZ_A17_A53	0.4683	0.5371	1.3067	0.9868	1.0394	1.1247	13.9808	126.266	39.0681	0	0		2
2ASF_A69_A125	0.7061	0.3368	1.4272	1.1948	1.1705	1.108	32.3015	251.496	54.9614	0	0		0
2AYW_A29_A55	0.9035	0.1666	0.9383	0.7748	0.7542	0.7484	11.6659	98.4275	23.9704	0	0		0
2AYW_A63_A109	0.7021	0.432	1.4298	1.1518	1.2756	1.0281	20.6178	177.824	44.3727	0	0		0
2B8A_A14_A50	0.5962	0.3917	1.2777	1.0517	1.0985	0.9401	13.15	107.585	39.6142	2	2		1
2BDY_A50_A77	0.5962	0.359	1.1382	0.9542	0.9134	0.8855	7.9472	100.567	30.969	1	0		0
2BDY_A94_A142	0.8691	0.4073	1.4332	1.076	1.2578	1.1449	30.7303	208.346	51.2598	0	0		2
2BJQ_A118_A148	0.6732	0.371	1.0494	0.847	0.8463	0.8569	14.9688	106.648	30.8942	0	0		0
2BJQ_A295_A322	0.8781	0.1958	0.9886	0.8198	0.8092	0.7653	14.8634	96.597	26.5332	0	0		0
2BJQ_A32_A62	0.8926	0.123	1.078	0.8607	0.834	0.9202	14.6075	100.997	31.0459	0	0		0
2BMW_A58_A101	0.8251	0.2945	1.3957	1.0576	1.1111	1.185	19.2665	159.273	41.9317	0	0		1
2C06_A4_A44	0.8191	0.4764	1.2224	1.0401	1.0036	0.9219	16.673	146.009	37.853	0	0		1
2C12_A182_A248	0.3718	0.7624	1.599	1.2648	1.3564	1.2629	22.7446	236.281	63.8153	0	0		1
2C78_A340_A375	0.6337	0.4864	1.0551	0.8873	0.8199	0.8627	12.1845	118.365	34.0476	0	0		1
2CAY_A52_A95	0.8681	0.5921	1.1665	0.9895	0.9503	0.898	23.8446	174.338	38.1579	0	0		0
2CB5_A321_A396	0.4073	0.6678	1.4639	1.1776	1.24	1.1567	33.8454	292.452	64.5792	3	3		2
2CND_A47_A82	0.6922	0.3091	1.2081	0.9252	1.0194	0.9775	13.0715	118.941	36.8782	0	0		0
2COA_A9_A40	0.7651	0.2405	1.124	0.8995	0.9426	0.8818	20.4533	132.86	33.6551	0	0		1
2COZ_A35_A67	0.5567	0.2604	1.0614	0.8553	0.8688	0.8555	12.5081	116.374	32.089	1	1		0
2CP0_A21_A52	0.6219	0.1792	1.0753	0.9766	0.6948	0.9317	17.432	121	30.1811	0	0		0
2CP7_A12_A43	0.5877	0.4585	1.0474	0.876	0.9151	0.7525	11.244	101.469	31.5565	1	1		1
2CRF_A30_A76	0.8111	0.2695	1.46	1.234	1.1126	1.1958	29.512	204.732	44.2919	0	0		0
2CU8_A37_A60	0.7691	0.1583	0.7949	0.6537	0.6583	0.6315	7.7596	79.781	22.6096	1	1		0
2CX8_A33_A60	0.8461	0.0993	0.9908	0.7774	0.8029	0.8313	17.5286	100.185	27.313	1	0		0
2D0N_A267_A306	0.7261	0.5275	1.13	0.9191	0.9171	0.922	12.894	146.41	41.261	0	0		1
2D6F_A20_A51	0.6147	0.2476	1.0402	0.7882	0.8971	0.8514	10.5447	109.129	33.6806	1	1		1
2D9T_A14_A46	0.7761	0.2529	1.1209	0.9031	0.9376	0.882	16.2865	109.008	33.8062	0	0		0
2DAQ_A12_A54	0.6717	0.8891	1.1132	0.9234	0.8655	0.9266	13.5469	139.83	41.673	0	0		0
2DIG_A17_A48	0.7881	0.3041	1.1156	0.8786	0.9115	0.9269	17.9537	130.844	32.2367	0	0		1
2DIQ_A37_A68	0.9145	0.1322	1.0048	0.8111	0.8498	0.7862	15.7142	114.813	29.0777	0	0		0
2DKQ_A98_A131	0.7946	0.2322	1.321	1.1059	1.1444	0.9338	20.495	119.933	33.2537	0	0		0
2DO3_A476_A505	0.5347	0.348	0.9574	0.7711	0.7584	0.8101	12.0523	107.007	30.0496	0	0		0
2DP9_A35_A94	0.5137	0.506	1.2813	0.9673	1.1142	1.0408	29.8891	215.105	50.1802	2	0		1
2DX5_A23_A52	0.7021	0.2663	1.1138	0.9965	0.8571	0.8389	9.9402	108.411	31.3028	0	0		0
2E3H_A216_A247	0.5897	0.2489	1.0659	0.8953	0.9063	0.7854	14.0907	109.999	31.4036	0	0		1
2E3I_A62_A93	0.7681	0.2136	1.1103	0.8805	0.9401	0.8762	13.8887	102.468	31.8644	0	0		1
2EFI_A22_A52	0.7451	0.1896	1.0695	0.867	0.8586	0.8815	14.3085	97.497	33.7032	1	0		0
2EY4_A288_A324	0.8626	0.1738	1.1158	0.8854	0.905	0.9301	16.4183	124.03	35.9662	0	0		0
2EY4_C28_C58	0.6337	0.2507	1.2235	1.0327	0.9871	0.9311	13.3107	96.6325	34.2321	2	1		1
2EYQ_A481_A513	0.7106	0.2264	1.1284	0.9328	0.8464	0.9574	13.8678	109.92	31.1177	0	0		0
2F5K_A15_A47	0.9155	0.2586	1.1969	0.9181	1.0005	0.9802	17.4503	105.022	35.3181	1	0		0
2F69_A143_A173	0.7706	0.1778	0.9676	0.7873	0.7817	0.7846	16.5726	102.305	29.9007	0	0		0
2F69_A152_A185	0.7771	0.1939	1.0704	0.8255	0.8597	0.9198	15.1801	124.079	33.3402	0	0		0
2FPZ_A29_A55	0.5702	0.3381	1.079	0.8993	0.8832	0.8335	10.2279	93.929	30.3654	1	0		1
2FR2_A16_A58	0.6872	0.3007	1.3327	0.9694	1.1249	1.1198	19.5062	142.789	40.9813	0	0		1
2FR2_A77_A110	0.8356	0.3553	1.1509	0.9043	0.9892	0.8846	15.2871	113.185	31.1689	0	0		0
2G2X_A45_A102	0.6362	0.3185	1.5273	1.1445	1.2593	1.305	27.8036	201.922	51.8806	0	0		0
2G3P_A133_A152	0.8681	0.1072	0.8238	0.6563	0.6548	0.697	10.5504	93.3644	22.1773	0	0		0
2G3P_A28_A60	0.5772	0.36	0.9252	0.7314	0.7689	0.7587	18.1221	123.961	28.5738	1	1		0
2GBS_A47_A92	0.6107	0.4886	1.209	0.9843	0.9602	1.0036	26.3863	160.103	43.2477	0	0		1
2GCL_A247_A271	0.7686	0.2812	1.0174	0.7769	0.8363	0.8527	17.4252	101.611	26.2395	0	0		0
2GCL_A383_A406	0.7481	0.2587	0.9258	0.7583	0.7542	0.7325	7.9599	73.5772	25.7312	0	0		1
2H7J_A133_A184	0.6807	0.2433	1.1045	0.9014	0.8976	0.9022	27.721	189.175	42.4047	0	0		1
2HD9_A39_A97	0.6537	0.4638	1.3601	1.0976	1.0833	1.1367	29.7164	190.571	55.4863	0	0		3
2HLC_A197_A231	0.7516	0.4095	1.2187	0.9097	1.0289	1.0105	12.1436	119.256	33.5605	0	0		0
2HLC_A29_A55	0.5572	0.1234	1.1072	0.9646	0.7702	0.9532	18.3304	117.812	30.5095	0	0		2
2HLC_A62_A108	0.4973	0.8349	1.0866	0.8803	0.8643	0.911	18.6925	161.811	38.5703	0	0		0
2HQH_A31_A63	0.7096	0.2959	0.9935	0.7933	0.8044	0.8217	14.7803	115.915	31.0584	0	0		0
2HTH_B23_B52	0.7296	0.4114	1.214	0.8841	1.0962	0.9394	13.4842	116.67	32.4723	4	3		0
2HTH_B45_B87	0.6447	0.3335	1.1788	0.9247	0.9718	0.9771	17.9822	151.088	41.3796	3	3		0
2HVY_A288_A324	0.7081	0.4008	1.0323	0.8698	0.8338	0.8152	19.6104	132.163	34.611	0	0		1
2HZY_A18_A43	0.7771	0.1435	0.8718	0.7149	0.6953	0.7151	13.7138	90.3524	24.663	0	0		0
2I5F_A244_A279	0.6042	0.1645	1.1956	0.8781	1.0294	0.9936	17.7411	132.045	36.899	0	0		1
2I5N_H155_H188	0.8096	0.2237	1.1634	0.937	0.9674	0.9201	14.8401	119.763	33.0399	0	0		1
2IIM_A64_A103	0.7816	0.2284	1.0181	0.8274	0.8354	0.8289	18.0128	132.673	37.3244	0	0		0
2J5K_A267_A303	0.8676	0.3929	0.9421	0.7769	0.7635	0.7601	13.5225	115.836	29.4383	0	0		0
2JDI_A51_A76	0.7641	0.2391	0.9912	0.8156	0.7875	0.793	12.9483	84.1203	24.8529	0	0		0
2K3B_A3_A42	0.7096	0.2244	1.0523	0.865	0.8591	0.8509	18.9824	127.273	37.0522	0	0		0
2PBK_A40_A72	0.5237	0.4607	1.0066	0.8472	0.7907	0.8163	10.9876	101.927	31.5712	0	0		0
2PIA_A43_A75	0.6572	0.3238	1.182	0.9984	0.9123	0.9486	16.1125	143.53	33.378	0	0		1
2PTK_A84_A124	0.8051	0.2158	1.0524	0.8579	0.865	0.8495	23.3917	157.361	37.6934	0	0		1
2PU9_B5_B57	0.5157	0.2704	1.2207	0.9934	0.9685	1.0185	23.0087	195.907	45.0978	0	0		1
2QDY_B127_B186	0.4748	0.332	1.3063	1.0329	1.0881	1.0678	28.8895	245.01	54.6681	0	0		0
2R09_A266_A297	0.8651	0.1975	1.103	0.8685	0.8974	0.9063	14.7822	125.607	33.5737	0	0		0
2R6N_A130_A182	0.5762	0.3616	1.1291	0.9122	0.9131	0.9349	25.549	201.348	43.8517	0	0		2
2RN8_A174_A213	0.8521	0.1691	1.031	0.8415	0.8478	0.8347	21.9144	142.493	38.3606	2	2		0
2RNR_B14_B36	0.8361	0.1469	0.9546	0.8019	0.7486	0.7633	13.064	79.4603	24.707	0	0		0
2RNR_B29_B70	0.6667	0.2899	1.14	0.9176	0.9686	0.8955	18.548	146.739	40.1354	3	3		0
2ROZ_B63_B102	0.7536	0.3265	1.1154	0.9101	0.9227	0.8894	18.8462	147.74	38.9355	0	0		0
2VPA_A35_A72	0.4208	0.742	1.1762	0.9333	0.9395	0.9933	18.2411	127.917	36.2662	0	0		1
2VV5_A134_A157	0.7971	0.1729	0.926	0.7299	0.7762	0.7457	13.0652	91.8627	23.001	1	1		0
2VXF_A10_A40	0.8436	0.1982	1.0708	0.8644	0.8714	0.8752	16.4313	117.842	31.7714	0	0		0
2Z0P_A5_A41	0.5387	0.394	1.2452	0.9694	0.9668	1.0826	12.269	132.881	40.5757	0	0		2
2Z7F_E134_E185	0.6962	0.3619	1.3832	1.1583	1.0163	1.1643	15.5061	164.283	42.3299	1	1		0
2Z7F_E197_E231	0.3933	0.4947	1.0687	0.8316	0.8931	0.8683	7.5146	98.0394	31.2504	0	0		1
2Z7F_E29_E55	0.7671	0.2262	0.9668	0.8126	0.7774	0.7584	9.9811	89.8443	25.9309	0	0		0
2Z7F_E65_E109	0.3503	0.4914	1.2696	0.9681	1.1168	1.0117	23.2482	188.605	43.9556	0	0		0
2ZGW_A190_A217	0.7816	0.218	1.0062	0.8105	0.8377	0.795	13.4009	102.198	28.6354	0	0		1
2ZJR_H49_H100	0.8976	0.2791	1.4857	1.2554	1.1689	1.1563	25.7595	200.681	48.2183	1	1		0
2ZJR_H6_H56	0.7661	0.5404	1.1754	0.9668	0.9887	0.914	18.9028	190.219	45.3917	4	4		1
2ZJR_R20_R49	0.7421	0.3024	0.9941	0.8024	0.7943	0.8244	12.7481	100.75	31.0513	1	1		0
2ZPY_A203_A230	0.5822	0.2282	0.9707	0.771	0.81	0.7815	13.5897	84.3785	29.8284	0	0		1
2ZPY_A223_A260	0.7921	0.2422	1.0697	0.8688	0.8819	0.8552	17.8795	127.04	36.1416	0	0		1
3BMV_A527_A550	0.5657	0.2652	0.9036	0.7433	0.7025	0.7547	7.4611	84.4037	24.4688	0	0		0
3PBH_A169_A219	0.9435	0.3426	1.1	0.8952	0.8994	0.8936	22.5344	169.898	40.3077	0	0		0
3RP2_A197_A231	0.4743	0.7707	0.9329	0.7558	0.7343	0.7792	8.4415	84.9705	27.6009	0	0		0
3RP2_A29_A55	0.8636	0.1895	1.0951	0.9158	0.8379	0.9	15.3102	112.962	30.1192	0	0		2
5LDH_A268_A303	0.2969	0.7288	1.1671	0.9464	0.943	0.9579	7.5892	117.327	37.1926	13	10		1
7MDH_A304_A339	0.93	0.1392	1.0115	0.808	0.8066	0.8476	21.4347	126.698	30.1763	0	0		0
9LDT_A266_A303	0.6965	0.2384	1.0341	0.8364	0.8111	0.876	16.4	134.114	31.5623	0	0		2
