# Supplementary material for: 3β-Corner Stability by Comparative Molecular Dynamics Simulations
Source: Int J Mol Sci. 2022 Oct 2;23(19):11674. doi: 10.3390/ijms231911674 (PMC9570037; doi:10.3390/ijms231911674)
Supplement: Supplementary file 1 [file ijms-23-11674-s001.zip › Suppl_materials_Table_S5.xlsx]

## Sheet: Table S5
Structure	Locus	Res.	Hydro-phobity	Type of secondary structure	Distanse, Å	Contact locus	Res.	Hydro-phobity	Type of secondary structure
1A47_A527_A550	537	THR	polar	Strand	10.5244	546	VAL	nonpolar	Strand
1A47_A527_A550	539	VAL	nonpolar	Strand	10.4691	542	ASP	charged	Turn
1A47_A527_A550	544	THR	polar	Turn	10.464	547	LYS	charged	Strand
1A47_A527_A550	527	GLY	polar	Coil	10.4521	537	THR	polar	Strand
1A47_A527_A550	530	LEU	nonpolar	Strand	10.4505	549	LYS	charged	Strand
1A47_A527_A550	527	GLY	polar	Coil	10.4405	543	ASP	charged	Turn
1A47_A527_A550	540	SER	polar	Strand	10.4371	543	ASP	charged	Turn
1A47_A527_A550	530	LEU	nonpolar	Strand	10.3818	538	ILE	nonpolar	Strand
1A47_A527_A550	527	GLY	polar	Coil	10.3551	535	ALA	nonpolar	Strand
1A47_A527_A550	539	VAL	nonpolar	Strand	10.3467	550	VAL	nonpolar	Coil
1A47_A527_A550	527	GLY	polar	Coil	10.2874	540	SER	polar	Strand
1A47_A527_A550	531	PHE	nonpolar	Strand	10.24	549	LYS	charged	Strand
1A47_A527_A550	531	PHE	nonpolar	Strand	10.2178	548	VAL	nonpolar	Strand
1A47_A527_A550	527	GLY	polar	Coil	10.1937	530	LEU	nonpolar	Strand
1A47_A527_A550	529	VAL	nonpolar	Coil	10.1877	541	TRP	nonpolar	Strand
1A47_A527_A550	546	VAL	nonpolar	Strand	10.1361	549	LYS	charged	Strand
1A47_A527_A550	534	THR	polar	Strand	10.1351	537	THR	polar	Strand
1A47_A527_A550	532	GLY	polar	Turn	10.1134	536	GLY	polar	Coil
1A47_A527_A550	528	GLN	polar	Coil	10.0947	531	PHE	nonpolar	Strand
1A47_A527_A550	528	GLN	polar	Coil	10.0093	534	THR	polar	Strand
1A47_A527_A550	545	GLU	charged	Turn	9.95673	548	VAL	nonpolar	Strand
1A47_A527_A550	547	LYS	charged	Strand	9.83546	550	VAL	nonpolar	Coil
1A47_A527_A550	536	GLY	polar	Coil	9.75883	547	LYS	charged	Strand
1A47_A527_A550	527	GLY	polar	Coil	9.72523	542	ASP	charged	Turn
1A47_A527_A550	540	SER	polar	Strand	9.71719	549	LYS	charged	Strand
1A47_A527_A550	529	VAL	nonpolar	Coil	9.63719	550	VAL	nonpolar	Coil
1A47_A527_A550	533	SER	polar	Turn	9.58878	536	GLY	polar	Coil
1A47_A527_A550	534	THR	polar	Strand	9.56982	550	VAL	nonpolar	Coil
1A47_A527_A550	528	GLN	polar	Coil	9.54146	546	VAL	nonpolar	Strand
1A47_A527_A550	530	LEU	nonpolar	Strand	9.50065	548	VAL	nonpolar	Strand
1A47_A527_A550	527	GLY	polar	Coil	9.47868	546	VAL	nonpolar	Strand
1A47_A527_A550	535	ALA	nonpolar	Strand	9.47304	548	VAL	nonpolar	Strand
1A47_A527_A550	528	GLN	polar	Coil	9.45581	541	TRP	nonpolar	Strand
1A47_A527_A550	535	ALA	nonpolar	Strand	9.40702	549	LYS	charged	Strand
1A47_A527_A550	538	ILE	nonpolar	Strand	9.39536	550	VAL	nonpolar	Coil
1A47_A527_A550	529	VAL	nonpolar	Coil	9.34716	549	LYS	charged	Strand
1A47_A527_A550	530	LEU	nonpolar	Strand	9.34321	537	THR	polar	Strand
1A47_A527_A550	530	LEU	nonpolar	Strand	9.32374	550	VAL	nonpolar	Coil
1A47_A527_A550	528	GLN	polar	Coil	9.31156	548	VAL	nonpolar	Strand
1A47_A527_A550	536	GLY	polar	Coil	9.24831	539	VAL	nonpolar	Strand
1A47_A527_A550	529	VAL	nonpolar	Coil	9.20237	547	LYS	charged	Strand
1A47_A527_A550	529	VAL	nonpolar	Coil	9.17542	532	GLY	polar	Turn
1A47_A527_A550	537	THR	polar	Strand	9.14016	540	SER	polar	Strand
1A47_A527_A550	529	VAL	nonpolar	Coil	9.1243	533	SER	polar	Turn
1A47_A527_A550	535	ALA	nonpolar	Strand	9.11987	538	ILE	nonpolar	Strand
1A47_A527_A550	542	ASP	charged	Turn	8.7452	547	LYS	charged	Strand
1A47_A527_A550	535	ALA	nonpolar	Strand	8.6264	550	VAL	nonpolar	Coil
1A47_A527_A550	537	THR	polar	Strand	8.61008	547	LYS	charged	Strand
1A47_A527_A550	541	TRP	nonpolar	Strand	8.59181	548	VAL	nonpolar	Strand
1A47_A527_A550	529	VAL	nonpolar	Coil	8.49302	546	VAL	nonpolar	Strand
1A47_A527_A550	528	GLN	polar	Coil	8.44726	537	THR	polar	Strand
1A47_A527_A550	541	TRP	nonpolar	Strand	8.40167	544	THR	polar	Turn
1A47_A527_A550	527	GLY	polar	Coil	8.39639	538	ILE	nonpolar	Strand
1A47_A527_A550	529	VAL	nonpolar	Coil	8.33133	534	THR	polar	Strand
1A47_A527_A550	532	GLY	polar	Turn	7.97322	535	ALA	nonpolar	Strand
1A47_A527_A550	540	SER	polar	Strand	7.93081	545	GLU	charged	Turn
1A47_A527_A550	531	PHE	nonpolar	Strand	7.85739	550	VAL	nonpolar	Coil
1A47_A527_A550	543	ASP	charged	Turn	7.84312	546	VAL	nonpolar	Strand
1A47_A527_A550	527	GLY	polar	Coil	7.81434	541	TRP	nonpolar	Strand
1A47_A527_A550	529	VAL	nonpolar	Coil	7.78206	537	THR	polar	Strand
1A47_A527_A550	539	VAL	nonpolar	Strand	7.61525	546	VAL	nonpolar	Strand
1A47_A527_A550	528	GLN	polar	Coil	7.56676	538	ILE	nonpolar	Strand
1A47_A527_A550	538	ILE	nonpolar	Strand	7.53712	546	VAL	nonpolar	Strand
1A47_A527_A550	529	VAL	nonpolar	Coil	7.51745	538	ILE	nonpolar	Strand
1A47_A527_A550	528	GLN	polar	Coil	7.51275	536	GLY	polar	Coil
1A47_A527_A550	529	VAL	nonpolar	Coil	7.23941	548	VAL	nonpolar	Strand
1A47_A527_A550	537	THR	polar	Strand	7.11331	550	VAL	nonpolar	Coil
1A47_A527_A550	527	GLY	polar	Coil	7.08698	529	VAL	nonpolar	Coil
1A47_A527_A550	544	THR	polar	Turn	7.08679	546	VAL	nonpolar	Strand
1A47_A527_A550	547	LYS	charged	Strand	7.07897	549	LYS	charged	Strand
1A47_A527_A550	541	TRP	nonpolar	Strand	7.05568	543	ASP	charged	Turn
1A47_A527_A550	539	VAL	nonpolar	Strand	7.04025	541	TRP	nonpolar	Strand
1A47_A527_A550	531	PHE	nonpolar	Strand	6.98385	536	GLY	polar	Coil
1A47_A527_A550	538	ILE	nonpolar	Strand	6.98375	541	TRP	nonpolar	Strand
1A47_A527_A550	535	ALA	nonpolar	Strand	6.94924	537	THR	polar	Strand
1A47_A527_A550	540	SER	polar	Strand	6.9441	548	VAL	nonpolar	Strand
1A47_A527_A550	540	SER	polar	Strand	6.86171	542	ASP	charged	Turn
1A47_A527_A550	529	VAL	nonpolar	Coil	6.83847	531	PHE	nonpolar	Strand
1A47_A527_A550	545	GLU	charged	Turn	6.76286	547	LYS	charged	Strand
1A47_A527_A550	528	GLN	polar	Coil	6.75482	535	ALA	nonpolar	Strand
1A47_A527_A550	539	VAL	nonpolar	Strand	6.63898	549	LYS	charged	Strand
1A47_A527_A550	534	THR	polar	Strand	6.62692	536	GLY	polar	Coil
1A47_A527_A550	541	TRP	nonpolar	Strand	6.50222	547	LYS	charged	Strand
1A47_A527_A550	528	GLN	polar	Coil	6.49608	530	LEU	nonpolar	Strand
1A47_A527_A550	548	VAL	nonpolar	Strand	6.43591	550	VAL	nonpolar	Coil
1A47_A527_A550	538	ILE	nonpolar	Strand	6.38949	549	LYS	charged	Strand
1A47_A527_A550	546	VAL	nonpolar	Strand	6.3833	548	VAL	nonpolar	Strand
1A47_A527_A550	536	GLY	polar	Coil	6.37114	538	ILE	nonpolar	Strand
1A47_A527_A550	533	SER	polar	Turn	6.35956	535	ALA	nonpolar	Strand
1A47_A527_A550	541	TRP	nonpolar	Strand	6.3236	545	GLU	charged	Turn
1A47_A527_A550	537	THR	polar	Strand	6.27868	539	VAL	nonpolar	Strand
1A47_A527_A550	538	ILE	nonpolar	Strand	6.17699	547	LYS	charged	Strand
1A47_A527_A550	536	GLY	polar	Coil	6.17551	548	VAL	nonpolar	Strand
1A47_A527_A550	531	PHE	nonpolar	Strand	6.08124	535	ALA	nonpolar	Strand
1A47_A527_A550	530	LEU	nonpolar	Strand	5.98163	536	GLY	polar	Coil
1A47_A527_A550	542	ASP	charged	Turn	5.87101	546	VAL	nonpolar	Strand
1A47_A527_A550	543	ASP	charged	Turn	5.8692	545	GLU	charged	Turn
1A47_A527_A550	531	PHE	nonpolar	Strand	5.73521	533	SER	polar	Turn
1A47_A527_A550	532	GLY	polar	Turn	5.71852	534	THR	polar	Strand
1A47_A527_A550	529	VAL	nonpolar	Coil	5.71627	536	GLY	polar	Coil
1A47_A527_A550	536	GLY	polar	Coil	5.71466	550	VAL	nonpolar	Coil
1A47_A527_A550	536	GLY	polar	Coil	5.68254	549	LYS	charged	Strand
1A47_A527_A550	540	SER	polar	Strand	5.63139	546	VAL	nonpolar	Strand
1A47_A527_A550	538	ILE	nonpolar	Strand	5.58884	540	SER	polar	Strand
1A47_A527_A550	529	VAL	nonpolar	Coil	5.56544	535	ALA	nonpolar	Strand
1A47_A527_A550	530	LEU	nonpolar	Strand	5.53722	533	SER	polar	Turn
1A47_A527_A550	530	LEU	nonpolar	Strand	5.51886	532	GLY	polar	Turn
1A47_A527_A550	542	ASP	charged	Turn	5.46971	544	THR	polar	Turn
1A47_A527_A550	537	THR	polar	Strand	5.44436	548	VAL	nonpolar	Strand
1A47_A527_A550	530	LEU	nonpolar	Strand	5.25092	534	THR	polar	Strand
1A47_A527_A550	531	PHE	nonpolar	Strand	5.20122	534	THR	polar	Strand
1A47_A527_A550	539	VAL	nonpolar	Strand	5.11775	548	VAL	nonpolar	Strand
1A47_A527_A550	539	VAL	nonpolar	Strand	5.11648	547	LYS	charged	Strand
1A47_A527_A550	542	ASP	charged	Turn	4.94407	545	GLU	charged	Turn
1A47_A527_A550	537	THR	polar	Strand	4.93206	549	LYS	charged	Strand
1A47_A527_A550	540	SER	polar	Strand	4.89426	547	LYS	charged	Strand
1A47_A527_A550	541	TRP	nonpolar	Strand	4.68642	546	VAL	nonpolar	Strand
1A47_A527_A550	538	ILE	nonpolar	Strand	4.56879	548	VAL	nonpolar	Strand
1A47_A527_A550	530	LEU	nonpolar	Strand	4.1907	535	ALA	nonpolar	Strand
1A47_A527_A550	543	ASP	charged	Turn	3.7985	544	THR	polar	Turn
1A47_A527_A550	549	LYS	charged	Strand	3.79558	550	VAL	nonpolar	Coil
1A47_A527_A550	539	VAL	nonpolar	Strand	3.79273	540	SER	polar	Strand
1A47_A527_A550	541	TRP	nonpolar	Strand	3.79175	542	ASP	charged	Turn
1A47_A527_A550	528	GLN	polar	Coil	3.79167	529	VAL	nonpolar	Coil
1A47_A527_A550	532	GLY	polar	Turn	3.79133	533	SER	polar	Turn
1A47_A527_A550	534	THR	polar	Strand	3.78844	535	ALA	nonpolar	Strand
1A47_A527_A550	545	GLU	charged	Turn	3.78832	546	VAL	nonpolar	Strand
1A47_A527_A550	540	SER	polar	Strand	3.78618	541	TRP	nonpolar	Strand
1A47_A527_A550	547	LYS	charged	Strand	3.78482	548	VAL	nonpolar	Strand
1A47_A527_A550	548	VAL	nonpolar	Strand	3.78454	549	LYS	charged	Strand
1A47_A527_A550	529	VAL	nonpolar	Coil	3.78187	530	LEU	nonpolar	Strand
1A47_A527_A550	544	THR	polar	Turn	3.78138	545	GLU	charged	Turn
1A47_A527_A550	527	GLY	polar	Coil	3.781	528	GLN	polar	Coil
1A47_A527_A550	536	GLY	polar	Coil	3.78052	537	THR	polar	Strand
1A47_A527_A550	535	ALA	nonpolar	Strand	3.77815	536	GLY	polar	Coil
1A47_A527_A550	538	ILE	nonpolar	Strand	3.77743	539	VAL	nonpolar	Strand
1A47_A527_A550	542	ASP	charged	Turn	3.77729	543	ASP	charged	Turn
1A47_A527_A550	537	THR	polar	Strand	3.77441	538	ILE	nonpolar	Strand
1A47_A527_A550	531	PHE	nonpolar	Strand	3.7735	532	GLY	polar	Turn
1A47_A527_A550	546	VAL	nonpolar	Strand	3.77274	547	LYS	charged	Strand
1A47_A527_A550	533	SER	polar	Turn	3.77229	534	THR	polar	Strand
1A47_A527_A550	530	LEU	nonpolar	Strand	3.77191	531	PHE	nonpolar	Strand
1A5I_A134_A185	135	GLU	charged	Strand	10.5491	138	LEU	nonpolar	Strand
1A5I_A134_A185	151	TYR	polar	Bridge	10.5473	156	LYS	charged	Strand
1A5I_A134_A185	170	PHE	nonpolar	Turn	10.546	182	CYS	polar	Coil
1A5I_A134_A185	135	GLU	charged	Strand	10.5457	158	GLY	polar	Strand
1A5I_A134_A185	163	TYR	polar	Coil	10.516	169	ALA	nonpolar	Turn
1A5I_A134_A185	172	PHE	nonpolar	Turn	10.5066	176	VAL	nonpolar	Coil
1A5I_A134_A185	179	ASN	polar	Turn	10.4926	182	CYS	polar	Coil
1A5I_A134_A185	168	CYS	polar	Turn	10.4876	174	LYS	charged	Turn
1A5I_A134_A185	159	HIS	charged	Strand	10.4853	162	LEU	nonpolar	Strand
1A5I_A134_A185	177	THR	polar	Turn	10.4516	182	CYS	polar	Coil
1A5I_A134_A185	142	GLY	polar	Coil	10.4456	149	PRO	nonpolar	Coil
1A5I_A134_A185	175	THR	polar	Coil	10.4454	178	ASN	polar	Turn
1A5I_A134_A185	143	LYS	charged	Bridge	10.4387	154	GLN	polar	Coil
1A5I_A134_A185	166	SER	polar	310Helix	10.4055	169	PRO	nonpolar	Turn
1A5I_A134_A185	138	LEU	nonpolar	Strand	10.3847	155	LEU	nonpolar	Coil
1A5I_A134_A185	139	SER	polar	Strand	10.3505	154	GLN	polar	Coil
1A5I_A134_A185	181	LEU	nonpolar	Coil	10.3291	184	GLY	polar	Strand
1A5I_A134_A185	165	SER	polar	310Helix	10.2877	176	VAL	nonpolar	Coil
1A5I_A134_A185	137	GLU	charged	Strand	10.2746	156	LYS	charged	Strand
1A5I_A134_A185	142	GLY	polar	Coil	10.2737	148	SER	polar	Turn
1A5I_A134_A185	169	ALA	nonpolar	Turn	10.2566	178	ASN	polar	Turn
1A5I_A134_A185	140	GLY	polar	Strand	10.2552	144	HIS	charged	Turn
1A5I_A134_A185	170	PHE	nonpolar	Turn	10.2525	175	THR	polar	Coil
1A5I_A134_A185	146	SER	polar	Turn	10.2443	151	TYR	polar	Bridge
1A5I_A134_A185	138	LEU	nonpolar	Strand	10.2416	161	ARG	charged	Strand
1A5I_A134_A185	151	TYR	polar	Bridge	10.2127	155	LEU	nonpolar	Coil
1A5I_A134_A185	134	THR	polar	Coil	10.2058	137	GLU	charged	Strand
1A5I_A134_A185	156	LYS	charged	Strand	10.1957	159	HIS	charged	Strand
1A5I_A134_A185	158	GLY	polar	Strand	10.1824	161	ARG	charged	Strand
1A5I_A134_A185	165	SER	polar	310Helix	10.1797	183	ALA	nonpolar	Strand
1A5I_A134_A185	167	ARG	charged	310Helix	10.1577	181	LEU	nonpolar	Coil
1A5I_A134_A185	174	LYS	charged	Turn	10.1454	177	THR	polar	Turn
1A5I_A134_A185	140	GLY	polar	Strand	10.135	153	GLU	charged	Coil
1A5I_A134_A185	180	MET	nonpolar	Turn	10.1267	183	ALA	nonpolar	Strand
1A5I_A134_A185	155	LEU	nonpolar	Coil	10.0999	158	GLY	polar	Strand
1A5I_A134_A185	166	SER	polar	310Helix	10.0879	182	CYS	polar	Coil
1A5I_A134_A185	166	SER	polar	310Helix	10.0579	169	LYS	charged	Turn
1A5I_A134_A185	141	TYR	polar	Coil	10.0538	150	PHE	nonpolar	Coil
1A5I_A134_A185	168	CYS	polar	Turn	10.0506	178	ASN	polar	Turn
1A5I_A134_A185	137	GLU	charged	Strand	10.0309	162	LEU	nonpolar	Strand
1A5I_A134_A185	162	LEU	nonpolar	Strand	10.0135	167	ARG	charged	310Helix
1A5I_A134_A185	170	PHE	nonpolar	Turn	9.9909	176	VAL	nonpolar	Coil
1A5I_A134_A185	157	GLU	charged	Strand	9.98931	160	VAL	nonpolar	Strand
1A5I_A134_A185	142	GLY	polar	Coil	9.98444	146	SER	polar	Turn
1A5I_A134_A185	138	LEU	nonpolar	Strand	9.96359	184	GLY	polar	Strand
1A5I_A134_A185	149	PRO	nonpolar	Coil	9.95809	152	SER	polar	Coil
1A5I_A134_A185	148	SER	polar	Turn	9.9538	152	SER	polar	Coil
1A5I_A134_A185	164	PRO	nonpolar	Coil	9.93932	169	ALA	nonpolar	Turn
1A5I_A134_A185	169	ALA	nonpolar	Turn	9.93397	180	MET	nonpolar	Turn
1A5I_A134_A185	168	CYS	polar	Turn	9.92719	175	THR	polar	Coil
1A5I_A134_A185	135	GLU	charged	Strand	9.92566	163	TYR	polar	Coil
1A5I_A134_A185	160	VAL	nonpolar	Strand	9.89343	182	CYS	polar	Coil
1A5I_A134_A185	165	SER	polar	310Helix	9.87799	180	MET	nonpolar	Turn
1A5I_A134_A185	167	ARG	charged	310Helix	9.87454	183	ALA	nonpolar	Strand
1A5I_A134_A185	144	HIS	charged	Turn	9.85386	153	GLU	charged	Coil
1A5I_A134_A185	146	SER	polar	Turn	9.84406	150	PHE	nonpolar	Coil
1A5I_A134_A185	138	LEU	nonpolar	Strand	9.81545	183	ALA	nonpolar	Strand
1A5I_A134_A185	145	LYS	charged	Turn	9.81274	152	SER	polar	Coil
1A5I_A134_A185	154	GLN	polar	Coil	9.80261	157	GLU	charged	Strand
1A5I_A134_A185	134	THR	polar	Coil	9.80198	164	PRO	nonpolar	Coil
1A5I_A134_A185	137	GLU	charged	Strand	9.79882	185	ASP	charged	Coil
1A5I_A134_A185	162	LEU	nonpolar	Strand	9.75452	168	CYS	polar	Turn
1A5I_A134_A185	169	ALA	nonpolar	Turn	9.75439	181	LEU	nonpolar	Coil
1A5I_A134_A185	175	THR	polar	Coil	9.75236	180	MET	nonpolar	Turn
1A5I_A134_A185	171	LEU	nonpolar	Turn	9.72376	182	CYS	polar	Coil
1A5I_A134_A185	137	GLU	charged	Strand	9.70299	184	GLY	polar	Strand
1A5I_A134_A185	166	SER	polar	310Helix	9.67961	170	PHE	nonpolar	Turn
1A5I_A134_A185	165	SER	polar	310Helix	9.67727	178	ASN	polar	Turn
1A5I_A134_A185	169	LYS	charged	Turn	9.63193	176	VAL	nonpolar	Coil
1A5I_A134_A185	136	CYS	polar	Strand	9.60301	185	ASP	charged	Coil
1A5I_A134_A185	143	LYS	charged	Bridge	9.58872	156	LYS	charged	Strand
1A5I_A134_A185	159	HIS	charged	Strand	9.57728	183	ALA	nonpolar	Strand
1A5I_A134_A185	135	GLU	charged	Strand	9.57279	184	GLY	polar	Strand
1A5I_A134_A185	140	GLY	polar	Strand	9.57152	151	TYR	polar	Bridge
1A5I_A134_A185	169	PRO	nonpolar	Turn	9.55291	177	THR	polar	Turn
1A5I_A134_A185	134	THR	polar	Coil	9.53418	183	ALA	nonpolar	Strand
1A5I_A134_A185	137	GLU	charged	Strand	9.5141	183	ALA	nonpolar	Strand
1A5I_A134_A185	144	HIS	charged	Turn	9.43759	149	PRO	nonpolar	Coil
1A5I_A134_A185	161	ARG	charged	Strand	9.36116	164	PRO	nonpolar	Coil
1A5I_A134_A185	136	CYS	polar	Strand	9.35915	184	GLY	polar	Strand
1A5I_A134_A185	158	GLY	polar	Strand	9.34827	184	GLY	polar	Strand
1A5I_A134_A185	142	GLY	polar	Coil	9.32104	145	LYS	charged	Turn
1A5I_A134_A185	163	TYR	polar	Coil	9.30461	185	ASP	charged	Coil
1A5I_A134_A185	145	LYS	charged	Turn	9.27755	151	TYR	polar	Bridge
1A5I_A134_A185	141	TYR	polar	Coil	9.25256	157	GLU	charged	Strand
1A5I_A134_A185	135	GLU	charged	Strand	9.23832	183	ALA	nonpolar	Strand
1A5I_A134_A185	169	LYS	charged	Turn	9.21507	175	THR	polar	Coil
1A5I_A134_A185	176	VAL	nonpolar	Coil	9.19249	182	CYS	polar	Coil
1A5I_A134_A185	168	CYS	polar	Turn	9.15954	177	THR	polar	Turn
1A5I_A134_A185	139	SER	polar	Strand	9.15389	159	HIS	charged	Strand
1A5I_A134_A185	160	VAL	nonpolar	Strand	9.10452	163	TYR	polar	Coil
1A5I_A134_A185	144	HIS	charged	Turn	9.03138	156	LYS	charged	Strand
1A5I_A134_A185	135	GLU	charged	Strand	9.02206	185	ASP	charged	Coil
1A5I_A134_A185	145	LYS	charged	Turn	9.01844	149	PRO	nonpolar	Coil
1A5I_A134_A185	143	LYS	charged	Bridge	9.01823	153	GLU	charged	Coil
1A5I_A134_A185	147	SER	polar	Turn	9.00843	150	PHE	nonpolar	Coil
1A5I_A134_A185	167	ARG	charged	310Helix	9.00475	171	LEU	nonpolar	Turn
1A5I_A134_A185	142	GLY	polar	Coil	8.98769	154	GLN	polar	Coil
1A5I_A134_A185	162	LEU	nonpolar	Strand	8.97443	165	SER	polar	310Helix
1A5I_A134_A185	145	LYS	charged	Turn	8.96532	150	PHE	nonpolar	Coil
1A5I_A134_A185	153	GLU	charged	Coil	8.94665	156	LYS	charged	Strand
1A5I_A134_A185	167	ARG	charged	310Helix	8.92567	169	PRO	nonpolar	Turn
1A5I_A134_A185	140	GLY	polar	Strand	8.91335	158	GLY	polar	Strand
1A5I_A134_A185	162	LEU	nonpolar	Strand	8.91078	185	ASP	charged	Coil
1A5I_A134_A185	169	ALA	nonpolar	Turn	8.90633	172	PHE	nonpolar	Turn
1A5I_A134_A185	164	PRO	nonpolar	Coil	8.88424	181	LEU	nonpolar	Coil
1A5I_A134_A185	151	TYR	polar	Bridge	8.8835	154	GLN	polar	Coil
1A5I_A134_A185	140	GLY	polar	Strand	8.87742	143	LYS	charged	Bridge
1A5I_A134_A185	169	ALA	nonpolar	Turn	8.85827	182	CYS	polar	Coil
1A5I_A134_A185	173	ASN	polar	Turn	8.85798	176	VAL	nonpolar	Coil
1A5I_A134_A185	141	TYR	polar	Coil	8.85067	144	HIS	charged	Turn
1A5I_A134_A185	172	PHE	nonpolar	Turn	8.80697	175	THR	polar	Coil
1A5I_A134_A185	139	SER	polar	Strand	8.79176	142	GLY	polar	Coil
1A5I_A134_A185	146	SER	polar	Turn	8.73717	149	PRO	nonpolar	Coil
1A5I_A134_A185	168	CYS	polar	Turn	8.67174	183	ALA	nonpolar	Strand
1A5I_A134_A185	168	CYS	polar	Turn	8.66548	180	MET	nonpolar	Turn
1A5I_A134_A185	164	PRO	nonpolar	Coil	8.65441	183	ALA	nonpolar	Strand
1A5I_A134_A185	136	CYS	polar	Strand	8.57995	158	GLY	polar	Strand
1A5I_A134_A185	161	ARG	charged	Strand	8.55536	182	CYS	polar	Coil
1A5I_A134_A185	134	THR	polar	Coil	8.5194	160	VAL	nonpolar	Strand
1A5I_A134_A185	143	LYS	charged	Bridge	8.51192	147	SER	polar	Turn
1A5I_A134_A185	136	CYS	polar	Strand	8.50653	183	ALA	nonpolar	Strand
1A5I_A134_A185	140	GLY	polar	Strand	8.4751	154	GLN	polar	Coil
1A5I_A134_A185	144	HIS	charged	Turn	8.45941	147	SER	polar	Turn
1A5I_A134_A185	167	ARG	charged	310Helix	8.4328	169	LYS	charged	Turn
1A5I_A134_A185	142	GLY	polar	Coil	8.41752	155	LEU	nonpolar	Coil
1A5I_A134_A185	142	GLY	polar	Coil	8.41228	153	GLU	charged	Coil
1A5I_A134_A185	176	VAL	nonpolar	Coil	8.397	181	LEU	nonpolar	Coil
1A5I_A134_A185	134	THR	polar	Coil	8.37892	163	TYR	polar	Coil
1A5I_A134_A185	169	ALA	nonpolar	Turn	8.36989	177	THR	polar	Turn
1A5I_A134_A185	170	PHE	nonpolar	Turn	8.35306	174	LYS	charged	Turn
1A5I_A134_A185	168	CYS	polar	Turn	8.32811	169	LYS	charged	Turn
1A5I_A134_A185	158	GLY	polar	Strand	8.29973	185	ASP	charged	Coil
1A5I_A134_A185	150	PHE	nonpolar	Coil	8.28199	153	GLU	charged	Coil
1A5I_A134_A185	176	VAL	nonpolar	Coil	8.22734	179	ASN	polar	Turn
1A5I_A134_A185	177	THR	polar	Turn	8.21494	181	LEU	nonpolar	Coil
1A5I_A134_A185	171	LEU	nonpolar	Turn	8.17288	176	VAL	nonpolar	Coil
1A5I_A134_A185	163	TYR	polar	Coil	8.15652	166	SER	polar	310Helix
1A5I_A134_A185	142	GLY	polar	Coil	8.13827	150	PHE	nonpolar	Coil
1A5I_A134_A185	140	GLY	polar	Strand	8.12383	152	SER	polar	Coil
1A5I_A134_A185	163	TYR	polar	Coil	8.02642	181	LEU	nonpolar	Coil
1A5I_A134_A185	137	GLU	charged	Strand	8.02585	161	ARG	charged	Strand
1A5I_A134_A185	167	ARG	charged	310Helix	8.02133	182	CYS	polar	Coil
1A5I_A134_A185	138	LEU	nonpolar	Strand	8.00039	156	LYS	charged	Strand
1A5I_A134_A185	169	ALA	nonpolar	Turn	7.99811	174	LYS	charged	Turn
1A5I_A134_A185	162	LEU	nonpolar	Strand	7.95006	181	LEU	nonpolar	Coil
1A5I_A134_A185	142	GLY	polar	Coil	7.94426	156	LYS	charged	Strand
1A5I_A134_A185	159	HIS	charged	Strand	7.91875	184	GLY	polar	Strand
1A5I_A134_A185	169	ALA	nonpolar	Turn	7.85887	173	ASN	polar	Turn
1A5I_A134_A185	171	LEU	nonpolar	Turn	7.85307	175	THR	polar	Coil
1A5I_A134_A185	165	SER	polar	310Helix	7.83162	181	LEU	nonpolar	Coil
1A5I_A134_A185	148	SER	polar	Turn	7.83005	151	TYR	polar	Bridge
1A5I_A134_A185	144	HIS	charged	Turn	7.8267	150	PHE	nonpolar	Coil
1A5I_A134_A185	178	ASN	polar	Turn	7.75902	181	LEU	nonpolar	Coil
1A5I_A134_A185	169	LYS	charged	Turn	7.7057	174	LYS	charged	Turn
1A5I_A134_A185	165	SER	polar	310Helix	7.70154	182	CYS	polar	Coil
1A5I_A134_A185	143	LYS	charged	Bridge	7.69697	149	PRO	nonpolar	Coil
1A5I_A134_A185	164	PRO	nonpolar	Coil	7.62971	182	CYS	polar	Coil
1A5I_A134_A185	138	LEU	nonpolar	Strand	7.61932	160	VAL	nonpolar	Strand
1A5I_A134_A185	168	CYS	polar	Turn	7.51481	171	LEU	nonpolar	Turn
1A5I_A134_A185	165	SER	polar	310Helix	7.49882	169	ALA	nonpolar	Turn
1A5I_A134_A185	152	SER	polar	Coil	7.48666	156	LYS	charged	Strand
1A5I_A134_A185	169	ALA	nonpolar	Turn	7.43163	175	THR	polar	Coil
1A5I_A134_A185	136	CYS	polar	Strand	7.34544	162	LEU	nonpolar	Strand
1A5I_A134_A185	139	SER	polar	Strand	7.24604	141	TYR	polar	Coil
1A5I_A134_A185	140	GLY	polar	Strand	7.22177	157	GLU	charged	Strand
1A5I_A134_A185	183	ALA	nonpolar	Strand	7.21269	185	ASP	charged	Coil
1A5I_A134_A185	136	CYS	polar	Strand	7.18696	138	LEU	nonpolar	Strand
1A5I_A134_A185	176	VAL	nonpolar	Coil	7.17172	178	ASN	polar	Turn
1A5I_A134_A185	168	CYS	polar	Turn	7.15827	176	VAL	nonpolar	Coil
1A5I_A134_A185	159	HIS	charged	Strand	7.15532	161	ARG	charged	Strand
1A5I_A134_A185	168	CYS	polar	Turn	7.13505	169	PRO	nonpolar	Turn
1A5I_A134_A185	168	CYS	polar	Turn	7.12744	181	LEU	nonpolar	Coil
1A5I_A134_A185	135	GLU	charged	Strand	7.12612	159	HIS	charged	Strand
1A5I_A134_A185	135	GLU	charged	Strand	7.09995	137	GLU	charged	Strand
1A5I_A134_A185	138	LEU	nonpolar	Strand	7.09821	140	GLY	polar	Strand
1A5I_A134_A185	153	GLU	charged	Coil	7.08855	155	LEU	nonpolar	Coil
1A5I_A134_A185	152	SER	polar	Coil	7.07838	155	LEU	nonpolar	Coil
1A5I_A134_A185	160	VAL	nonpolar	Strand	7.07154	162	LEU	nonpolar	Strand
1A5I_A134_A185	144	HIS	charged	Turn	7.06774	148	SER	polar	Turn
1A5I_A134_A185	163	TYR	polar	Coil	7.00707	184	GLY	polar	Strand
1A5I_A134_A185	137	GLU	charged	Strand	6.98749	139	SER	polar	Strand
1A5I_A134_A185	137	GLU	charged	Strand	6.98218	157	GLU	charged	Strand
1A5I_A134_A185	141	TYR	polar	Coil	6.96515	143	LYS	charged	Bridge
1A5I_A134_A185	179	ASN	polar	Turn	6.95882	181	LEU	nonpolar	Coil
1A5I_A134_A185	144	HIS	charged	Turn	6.95126	151	TYR	polar	Bridge
1A5I_A134_A185	149	PRO	nonpolar	Coil	6.93665	151	TYR	polar	Bridge
1A5I_A134_A185	168	CYS	polar	Turn	6.91058	170	PHE	nonpolar	Turn
1A5I_A134_A185	157	GLU	charged	Strand	6.90587	159	HIS	charged	Strand
1A5I_A134_A185	180	MET	nonpolar	Turn	6.90526	182	CYS	polar	Coil
1A5I_A134_A185	162	LEU	nonpolar	Strand	6.90515	184	GLY	polar	Strand
1A5I_A134_A185	170	PHE	nonpolar	Turn	6.905	173	ASN	polar	Turn
1A5I_A134_A185	182	CYS	polar	Coil	6.88611	184	GLY	polar	Strand
1A5I_A134_A185	143	LYS	charged	Bridge	6.84075	146	SER	polar	Turn
1A5I_A134_A185	166	SER	polar	310Helix	6.81412	169	ALA	nonpolar	Turn
1A5I_A134_A185	139	SER	polar	Strand	6.81227	155	LEU	nonpolar	Coil
1A5I_A134_A185	155	LEU	nonpolar	Coil	6.79742	157	GLU	charged	Strand
1A5I_A134_A185	135	GLU	charged	Strand	6.7882	162	LEU	nonpolar	Strand
1A5I_A134_A185	163	TYR	polar	Coil	6.78611	168	CYS	polar	Turn
1A5I_A134_A185	147	SER	polar	Turn	6.78586	149	PRO	nonpolar	Coil
1A5I_A134_A185	167	ARG	charged	310Helix	6.7679	170	PHE	nonpolar	Turn
1A5I_A134_A185	181	LEU	nonpolar	Coil	6.76447	183	ALA	nonpolar	Strand
1A5I_A134_A185	144	HIS	charged	Turn	6.71971	146	SER	polar	Turn
1A5I_A134_A185	175	THR	polar	Coil	6.69648	177	THR	polar	Turn
1A5I_A134_A185	143	LYS	charged	Bridge	6.68012	148	SER	polar	Turn
1A5I_A134_A185	138	LEU	nonpolar	Strand	6.66713	159	HIS	charged	Strand
1A5I_A134_A185	142	GLY	polar	Coil	6.65166	144	HIS	charged	Turn
1A5I_A134_A185	141	TYR	polar	Coil	6.65128	153	GLU	charged	Coil
1A5I_A134_A185	174	LYS	charged	Turn	6.61667	176	VAL	nonpolar	Coil
1A5I_A134_A185	164	PRO	nonpolar	Coil	6.60388	168	CYS	polar	Turn
1A5I_A134_A185	156	LYS	charged	Strand	6.54419	158	GLY	polar	Strand
1A5I_A134_A185	173	ASN	polar	Turn	6.51608	175	THR	polar	Coil
1A5I_A134_A185	163	TYR	polar	Coil	6.51491	165	SER	polar	310Helix
1A5I_A134_A185	134	THR	polar	Coil	6.48588	136	CYS	polar	Strand
1A5I_A134_A185	158	GLY	polar	Strand	6.46813	160	VAL	nonpolar	Strand
1A5I_A134_A185	176	VAL	nonpolar	Coil	6.45453	180	MET	nonpolar	Turn
1A5I_A134_A185	150	PHE	nonpolar	Coil	6.44861	152	SER	polar	Coil
1A5I_A134_A185	144	HIS	charged	Turn	6.41305	152	SER	polar	Coil
1A5I_A134_A185	162	LEU	nonpolar	Strand	6.39205	164	PRO	nonpolar	Coil
1A5I_A134_A185	151	TYR	polar	Bridge	6.37901	153	GLU	charged	Coil
1A5I_A134_A185	169	ALA	nonpolar	Turn	6.35479	171	LEU	nonpolar	Turn
1A5I_A134_A185	154	GLN	polar	Coil	6.33038	156	LYS	charged	Strand
1A5I_A134_A185	141	TYR	polar	Coil	6.31229	151	TYR	polar	Bridge
1A5I_A134_A185	163	TYR	polar	Coil	6.28939	167	ARG	charged	310Helix
1A5I_A134_A185	159	HIS	charged	Strand	6.264	185	ASP	charged	Coil
1A5I_A134_A185	139	SER	polar	Strand	6.25723	158	GLY	polar	Strand
1A5I_A134_A185	162	LEU	nonpolar	Strand	6.2512	182	CYS	polar	Coil
1A5I_A134_A185	136	CYS	polar	Strand	6.17177	159	HIS	charged	Strand
1A5I_A134_A185	161	ARG	charged	Strand	6.1316	163	TYR	polar	Coil
1A5I_A134_A185	160	VAL	nonpolar	Strand	6.10031	183	ALA	nonpolar	Strand
1A5I_A134_A185	141	TYR	polar	Coil	6.03262	154	GLN	polar	Coil
1A5I_A134_A185	169	PRO	nonpolar	Turn	6.02217	176	VAL	nonpolar	Coil
1A5I_A134_A185	137	GLU	charged	Strand	5.96518	160	VAL	nonpolar	Strand
1A5I_A134_A185	135	GLU	charged	Strand	5.95964	160	VAL	nonpolar	Strand
1A5I_A134_A185	143	LYS	charged	Bridge	5.95348	150	PHE	nonpolar	Coil
1A5I_A134_A185	141	TYR	polar	Coil	5.95221	156	LYS	charged	Strand
1A5I_A134_A185	161	ARG	charged	Strand	5.94646	185	ASP	charged	Coil
1A5I_A134_A185	138	LEU	nonpolar	Strand	5.88709	157	GLU	charged	Strand
1A5I_A134_A185	169	LYS	charged	Turn	5.85089	172	PHE	nonpolar	Turn
1A5I_A134_A185	143	LYS	charged	Bridge	5.84836	145	LYS	charged	Turn
1A5I_A134_A185	167	ARG	charged	310Helix	5.8416	169	ALA	nonpolar	Turn
1A5I_A134_A185	146	SER	polar	Turn	5.81995	148	SER	polar	Turn
1A5I_A134_A185	169	ALA	nonpolar	Turn	5.81272	170	PHE	nonpolar	Turn
1A5I_A134_A185	169	PRO	nonpolar	Turn	5.7764	172	PHE	nonpolar	Turn
1A5I_A134_A185	169	LYS	charged	Turn	5.73435	171	LEU	nonpolar	Turn
1A5I_A134_A185	136	CYS	polar	Strand	5.67125	161	ARG	charged	Strand
1A5I_A134_A185	140	GLY	polar	Strand	5.66286	155	LEU	nonpolar	Coil
1A5I_A134_A185	169	ALA	nonpolar	Turn	5.65542	176	VAL	nonpolar	Coil
1A5I_A134_A185	168	CYS	polar	Turn	5.64701	182	CYS	polar	Coil
1A5I_A134_A185	145	LYS	charged	Turn	5.62661	148	SER	polar	Turn
1A5I_A134_A185	136	CYS	polar	Strand	5.6132	160	VAL	nonpolar	Strand
1A5I_A134_A185	171	LEU	nonpolar	Turn	5.60911	173	ASN	polar	Turn
1A5I_A134_A185	137	GLU	charged	Strand	5.59482	158	GLY	polar	Strand
1A5I_A134_A185	134	THR	polar	Coil	5.57075	162	LEU	nonpolar	Strand
1A5I_A134_A185	140	GLY	polar	Strand	5.56562	142	GLY	polar	Coil
1A5I_A134_A185	166	SER	polar	310Helix	5.54117	168	CYS	polar	Turn
1A5I_A134_A185	164	PRO	nonpolar	Coil	5.51895	167	ARG	charged	310Helix
1A5I_A134_A185	169	PRO	nonpolar	Turn	5.51266	175	THR	polar	Coil
1A5I_A134_A185	170	PHE	nonpolar	Turn	5.49924	172	PHE	nonpolar	Turn
1A5I_A134_A185	163	TYR	polar	Coil	5.493	182	CYS	polar	Coil
1A5I_A134_A185	171	LEU	nonpolar	Turn	5.48183	174	LYS	charged	Turn
1A5I_A134_A185	161	ARG	charged	Strand	5.47712	184	GLY	polar	Strand
1A5I_A134_A185	152	SER	polar	Coil	5.47026	154	GLN	polar	Coil
1A5I_A134_A185	169	ALA	nonpolar	Turn	5.47	169	LYS	charged	Turn
1A5I_A134_A185	164	PRO	nonpolar	Coil	5.45541	166	SER	polar	310Helix
1A5I_A134_A185	145	LYS	charged	Turn	5.42755	147	SER	polar	Turn
1A5I_A134_A185	148	SER	polar	Turn	5.42539	150	PHE	nonpolar	Coil
1A5I_A134_A185	178	ASN	polar	Turn	5.40343	180	MET	nonpolar	Turn
1A5I_A134_A185	134	THR	polar	Coil	5.34926	161	ARG	charged	Strand
1A5I_A134_A185	140	GLY	polar	Strand	5.34867	156	LYS	charged	Strand
1A5I_A134_A185	172	PHE	nonpolar	Turn	5.32523	174	LYS	charged	Turn
1A5I_A134_A185	143	LYS	charged	Bridge	5.31353	152	SER	polar	Coil
1A5I_A134_A185	165	SER	polar	310Helix	5.29496	167	ARG	charged	310Helix
1A5I_A134_A185	161	ARG	charged	Strand	5.26931	183	ALA	nonpolar	Strand
1A5I_A134_A185	177	THR	polar	Turn	5.26431	180	MET	nonpolar	Turn
1A5I_A134_A185	169	PRO	nonpolar	Turn	5.25385	170	PHE	nonpolar	Turn
1A5I_A134_A185	139	SER	polar	Strand	5.23653	156	LYS	charged	Strand
1A5I_A134_A185	163	TYR	polar	Coil	5.23039	183	ALA	nonpolar	Strand
1A5I_A134_A185	177	THR	polar	Turn	5.21084	179	ASN	polar	Turn
1A5I_A134_A185	138	LEU	nonpolar	Strand	5.14399	158	GLY	polar	Strand
1A5I_A134_A185	142	GLY	polar	Coil	5.12545	152	SER	polar	Coil
1A5I_A134_A185	169	LYS	charged	Turn	5.0758	173	ASN	polar	Turn
1A5I_A134_A185	141	TYR	polar	Coil	5.00691	155	LEU	nonpolar	Coil
1A5I_A134_A185	165	SER	polar	310Helix	4.9353	168	CYS	polar	Turn
1A5I_A134_A185	137	GLU	charged	Strand	4.83502	159	HIS	charged	Strand
1A5I_A134_A185	141	TYR	polar	Coil	4.7929	152	SER	polar	Coil
1A5I_A134_A185	139	SER	polar	Strand	4.76039	157	GLU	charged	Strand
1A5I_A134_A185	169	PRO	nonpolar	Turn	4.75669	174	LYS	charged	Turn
1A5I_A134_A185	142	GLY	polar	Coil	4.67181	151	TYR	polar	Bridge
1A5I_A134_A185	160	VAL	nonpolar	Strand	4.649	184	GLY	polar	Strand
1A5I_A134_A185	169	PRO	nonpolar	Turn	4.61642	171	LEU	nonpolar	Turn
1A5I_A134_A185	162	LEU	nonpolar	Strand	4.503	183	ALA	nonpolar	Strand
1A5I_A134_A185	135	GLU	charged	Strand	4.49098	161	ARG	charged	Strand
1A5I_A134_A185	143	LYS	charged	Bridge	4.11697	151	TYR	polar	Bridge
1A5I_A134_A185	160	VAL	nonpolar	Strand	4.06698	185	ASP	charged	Coil
1A5I_A134_A185	169	PRO	nonpolar	Turn	4.02366	173	ASN	polar	Turn
1A5I_A134_A185	169	ALA	nonpolar	Turn	3.85572	169	PRO	nonpolar	Turn
1A5I_A134_A185	160	VAL	nonpolar	Strand	3.84606	161	ARG	charged	Strand
1A5I_A134_A185	169	LYS	charged	Turn	3.84482	170	PHE	nonpolar	Turn
1A5I_A134_A185	176	VAL	nonpolar	Coil	3.82472	177	THR	polar	Turn
1A5I_A134_A185	156	LYS	charged	Strand	3.82171	157	GLU	charged	Strand
1A5I_A134_A185	178	ASN	polar	Turn	3.8209	179	ASN	polar	Turn
1A5I_A134_A185	175	THR	polar	Coil	3.82047	176	VAL	nonpolar	Coil
1A5I_A134_A185	171	LEU	nonpolar	Turn	3.81875	172	PHE	nonpolar	Turn
1A5I_A134_A185	137	GLU	charged	Strand	3.81828	138	LEU	nonpolar	Strand
1A5I_A134_A185	150	PHE	nonpolar	Coil	3.81752	151	TYR	polar	Bridge
1A5I_A134_A185	141	TYR	polar	Coil	3.81719	142	GLY	polar	Coil
1A5I_A134_A185	181	LEU	nonpolar	Coil	3.81717	182	CYS	polar	Coil
1A5I_A134_A185	162	LEU	nonpolar	Strand	3.81641	163	TYR	polar	Coil
1A5I_A134_A185	177	THR	polar	Turn	3.81607	178	ASN	polar	Turn
1A5I_A134_A185	174	LYS	charged	Turn	3.81497	175	THR	polar	Coil
1A5I_A134_A185	184	GLY	polar	Strand	3.81246	185	ASP	charged	Coil
1A5I_A134_A185	155	LEU	nonpolar	Coil	3.80898	156	LYS	charged	Strand
1A5I_A134_A185	153	GLU	charged	Coil	3.80861	154	GLN	polar	Coil
1A5I_A134_A185	172	PHE	nonpolar	Turn	3.80486	173	ASN	polar	Turn
1A5I_A134_A185	134	THR	polar	Coil	3.80444	135	GLU	charged	Strand
1A5I_A134_A185	168	CYS	polar	Turn	3.80421	169	ALA	nonpolar	Turn
1A5I_A134_A185	173	ASN	polar	Turn	3.80339	174	LYS	charged	Turn
1A5I_A134_A185	136	CYS	polar	Strand	3.8027	137	GLU	charged	Strand
1A5I_A134_A185	169	PRO	nonpolar	Turn	3.80254	169	LYS	charged	Turn
1A5I_A134_A185	135	GLU	charged	Strand	3.80195	136	CYS	polar	Strand
1A5I_A134_A185	157	GLU	charged	Strand	3.8001	158	GLY	polar	Strand
1A5I_A134_A185	146	SER	polar	Turn	3.79996	147	SER	polar	Turn
1A5I_A134_A185	154	GLN	polar	Coil	3.79979	155	LEU	nonpolar	Coil
1A5I_A134_A185	161	ARG	charged	Strand	3.79884	162	LEU	nonpolar	Strand
1A5I_A134_A185	180	MET	nonpolar	Turn	3.79856	181	LEU	nonpolar	Coil
1A5I_A134_A185	142	GLY	polar	Coil	3.79805	143	LYS	charged	Bridge
1A5I_A134_A185	140	GLY	polar	Strand	3.79749	141	TYR	polar	Coil
1A5I_A134_A185	166	SER	polar	310Helix	3.79717	167	ARG	charged	310Helix
1A5I_A134_A185	163	TYR	polar	Coil	3.79557	164	PRO	nonpolar	Coil
1A5I_A134_A185	138	LEU	nonpolar	Strand	3.79533	139	SER	polar	Strand
1A5I_A134_A185	182	CYS	polar	Coil	3.79319	183	ALA	nonpolar	Strand
1A5I_A134_A185	145	LYS	charged	Turn	3.79152	146	SER	polar	Turn
1A5I_A134_A185	164	PRO	nonpolar	Coil	3.78864	165	SER	polar	310Helix
1A5I_A134_A185	144	HIS	charged	Turn	3.78815	145	LYS	charged	Turn
1A5I_A134_A185	165	SER	polar	310Helix	3.78806	166	SER	polar	310Helix
1A5I_A134_A185	152	SER	polar	Coil	3.78478	153	GLU	charged	Coil
1A5I_A134_A185	179	ASN	polar	Turn	3.78424	180	MET	nonpolar	Turn
1A5I_A134_A185	183	ALA	nonpolar	Strand	3.78303	184	GLY	polar	Strand
1A5I_A134_A185	143	LYS	charged	Bridge	3.7823	144	HIS	charged	Turn
1A5I_A134_A185	148	SER	polar	Turn	3.78149	149	PRO	nonpolar	Coil
1A5I_A134_A185	149	PRO	nonpolar	Coil	3.77939	150	PHE	nonpolar	Coil
1A5I_A134_A185	167	ARG	charged	310Helix	3.77785	168	CYS	polar	Turn
1A5I_A134_A185	147	SER	polar	Turn	3.77311	148	SER	polar	Turn
1A5I_A134_A185	151	TYR	polar	Bridge	3.77041	152	SER	polar	Coil
1A5I_A134_A185	139	SER	polar	Strand	3.77024	140	GLY	polar	Strand
1A5I_A134_A185	159	HIS	charged	Strand	3.76937	160	VAL	nonpolar	Strand
1A5I_A134_A185	158	GLY	polar	Strand	3.76449	159	HIS	charged	Strand
1A5I_A134_A185	170	PHE	nonpolar	Turn	3.76211	171	LEU	nonpolar	Turn
1A5I_A64_A110	65	LYS	charged	Strand	10.5373	81	GLN	polar	Strand
1A5I_A64_A110	72	TYR	polar	Turn	10.5157	78	GLU	charged	Turn
1A5I_A64_A110	97	ASP	charged	Turn	10.5103	102	ASP	charged	Turn
1A5I_A64_A110	103	ILE	nonpolar	Coil	10.4693	106	LEU	nonpolar	Strand
1A5I_A64_A110	86	LYS	charged	Strand	10.4682	89	ILE	nonpolar	Strand
1A5I_A64_A110	85	VAL	nonpolar	Strand	10.4641	89	ILE	nonpolar	Strand
1A5I_A64_A110	68	LEU	nonpolar	Strand	10.4061	73	ARG	charged	Turn
1A5I_A64_A110	66	VAL	nonpolar	Strand	10.3977	107	GLN	polar	Strand
1A5I_A64_A110	84	LYS	charged	Strand	10.3952	88	TYR	polar	Strand
1A5I_A64_A110	81	GLN	polar	Strand	10.3769	84	LYS	charged	Strand
1A5I_A64_A110	108	LEU	nonpolar	Strand	10.3753	110	ASP	charged	Coil
1A5I_A64_A110	67	VAL	nonpolar	Strand	10.3651	79	GLU	charged	Turn
1A5I_A64_A110	69	GLY	polar	Coil	10.3454	73	ARG	charged	Turn
1A5I_A64_A110	95	ASP	charged	Turn	10.3377	103	ILE	nonpolar	Coil
1A5I_A64_A110	66	VAL	nonpolar	Strand	10.3277	109	LYS	charged	Strand
1A5I_A64_A110	66	VAL	nonpolar	Strand	10.3159	69	GLY	polar	Coil
1A5I_A64_A110	65	LYS	charged	Strand	10.3144	106	LEU	nonpolar	Strand
1A5I_A64_A110	67	VAL	nonpolar	Strand	10.3074	74	VAL	nonpolar	Turn
1A5I_A64_A110	65	LYS	charged	Strand	10.2767	109	LYS	charged	Strand
1A5I_A64_A110	87	LYS	charged	Strand	10.2506	90	VAL	nonpolar	Strand
1A5I_A64_A110	82	THR	polar	Strand	10.2472	109	LYS	charged	Strand
1A5I_A64_A110	66	VAL	nonpolar	Strand	10.2425	80	GLU	charged	Turn
1A5I_A64_A110	104	ALA	nonpolar	Strand	10.2125	107	GLN	polar	Strand
1A5I_A64_A110	82	THR	polar	Strand	10.2014	110	SER	polar	Coil
1A5I_A64_A110	82	THR	polar	Strand	10.1941	85	VAL	nonpolar	Strand
1A5I_A64_A110	65	LYS	charged	Strand	10.1901	68	LEU	nonpolar	Strand
1A5I_A64_A110	64	LEU	nonpolar	Coil	10.1386	67	VAL	nonpolar	Strand
1A5I_A64_A110	68	LEU	nonpolar	Strand	10.1207	76	PRO	nonpolar	Coil
1A5I_A64_A110	64	LEU	nonpolar	Coil	10.1063	108	LEU	nonpolar	Strand
1A5I_A64_A110	75	LYS	charged	Turn	10.1044	80	GLU	charged	Turn
1A5I_A64_A110	80	GLU	charged	Turn	10.0887	83	PHE	nonpolar	Strand
1A5I_A64_A110	77	GLY	polar	Turn	10.0787	82	THR	polar	Strand
1A5I_A64_A110	85	VAL	nonpolar	Strand	10.0749	105	LEU	nonpolar	Strand
1A5I_A64_A110	65	LYS	charged	Strand	10.0366	86	LYS	charged	Strand
1A5I_A64_A110	76	PRO	nonpolar	Coil	9.97708	82	THR	polar	Strand
1A5I_A64_A110	79	GLU	charged	Turn	9.94122	82	THR	polar	Strand
1A5I_A64_A110	108	LEU	nonpolar	Strand	9.93542	110	PRO	nonpolar	Coil
1A5I_A64_A110	71	THR	polar	Turn	9.93493	79	GLU	charged	Turn
1A5I_A64_A110	88	TYR	polar	Strand	9.92936	91	HIS	charged	Turn
1A5I_A64_A110	107	GLN	polar	Strand	9.9247	110	SER	polar	Coil
1A5I_A64_A110	83	PHE	nonpolar	Strand	9.87683	107	GLN	polar	Strand
1A5I_A64_A110	70	ARG	charged	Turn	9.75362	82	THR	polar	Strand
1A5I_A64_A110	82	THR	polar	Strand	9.7472	108	LEU	nonpolar	Strand
1A5I_A64_A110	93	GLU	charged	Turn	9.73621	99	TYR	polar	Turn
1A5I_A64_A110	67	VAL	nonpolar	Strand	9.73397	73	ARG	charged	Turn
1A5I_A64_A110	92	LYS	charged	Turn	9.73109	102	ASP	charged	Turn
1A5I_A64_A110	91	HIS	charged	Turn	9.70162	100	ASN	polar	Turn
1A5I_A64_A110	64	LEU	nonpolar	Coil	9.66893	106	LEU	nonpolar	Strand
1A5I_A64_A110	108	LEU	nonpolar	Strand	9.63243	110	GLN	polar	Coil
1A5I_A64_A110	105	LEU	nonpolar	Strand	9.62425	108	LEU	nonpolar	Strand
1A5I_A64_A110	64	LEU	nonpolar	Coil	9.62334	87	LYS	charged	Strand
1A5I_A64_A110	93	GLU	charged	Turn	9.60726	103	ILE	nonpolar	Coil
1A5I_A64_A110	76	PRO	nonpolar	Coil	9.56864	81	GLN	polar	Strand
1A5I_A64_A110	106	LEU	nonpolar	Strand	9.54286	109	LYS	charged	Strand
1A5I_A64_A110	69	GLY	polar	Coil	9.49954	72	TYR	polar	Turn
1A5I_A64_A110	92	LYS	charged	Turn	9.43303	103	ILE	nonpolar	Coil
1A5I_A64_A110	64	LEU	nonpolar	Coil	9.38339	88	TYR	polar	Strand
1A5I_A64_A110	75	LYS	charged	Turn	9.35705	78	GLU	charged	Turn
1A5I_A64_A110	84	LYS	charged	Strand	9.35681	106	LEU	nonpolar	Strand
1A5I_A64_A110	93	GLU	charged	Turn	9.34901	96	ASP	charged	Turn
1A5I_A64_A110	64	LEU	nonpolar	Coil	9.28703	86	LYS	charged	Strand
1A5I_A64_A110	109	LYS	charged	Strand	9.26167	110	GLN	polar	Coil
1A5I_A64_A110	91	HIS	charged	Turn	9.25191	95	ASP	charged	Turn
1A5I_A64_A110	85	VAL	nonpolar	Strand	9.21899	110	SER	polar	Coil
1A5I_A64_A110	66	VAL	nonpolar	Strand	9.21026	106	LEU	nonpolar	Strand
1A5I_A64_A110	65	LYS	charged	Strand	9.20805	108	LEU	nonpolar	Strand
1A5I_A64_A110	67	VAL	nonpolar	Strand	9.20593	76	PRO	nonpolar	Coil
1A5I_A64_A110	90	VAL	nonpolar	Strand	9.19489	101	ASN	polar	Turn
1A5I_A64_A110	96	ASP	charged	Turn	9.19142	101	ASN	polar	Turn
1A5I_A64_A110	92	LYS	charged	Turn	9.19126	104	ALA	nonpolar	Strand
1A5I_A64_A110	71	THR	polar	Turn	9.18765	78	GLU	charged	Turn
1A5I_A64_A110	78	GLU	charged	Turn	9.16603	81	GLN	polar	Strand
1A5I_A64_A110	83	PHE	nonpolar	Strand	9.14413	86	LYS	charged	Strand
1A5I_A64_A110	69	GLY	polar	Coil	9.13642	76	PRO	nonpolar	Coil
1A5I_A64_A110	67	VAL	nonpolar	Strand	9.1102	77	GLY	polar	Turn
1A5I_A64_A110	94	PHE	nonpolar	Turn	9.1032	104	ALA	nonpolar	Strand
1A5I_A64_A110	73	ARG	charged	Turn	9.08198	77	GLY	polar	Turn
1A5I_A64_A110	99	TYR	polar	Turn	9.04762	103	ILE	nonpolar	Coil
1A5I_A64_A110	68	LEU	nonpolar	Strand	9.00376	71	THR	polar	Turn
1A5I_A64_A110	64	LEU	nonpolar	Coil	8.97001	83	PHE	nonpolar	Strand
1A5I_A64_A110	84	LYS	charged	Strand	8.9578	87	LYS	charged	Strand
1A5I_A64_A110	71	THR	polar	Turn	8.92708	80	GLU	charged	Turn
1A5I_A64_A110	98	THR	polar	Turn	8.89156	102	ASP	charged	Turn
1A5I_A64_A110	98	THR	polar	Turn	8.88059	101	ASN	polar	Turn
1A5I_A64_A110	92	LYS	charged	Turn	8.87987	95	ASP	charged	Turn
1A5I_A64_A110	89	ILE	nonpolar	Strand	8.87415	103	ILE	nonpolar	Coil
1A5I_A64_A110	74	VAL	nonpolar	Turn	8.79629	77	GLY	polar	Turn
1A5I_A64_A110	94	PHE	nonpolar	Turn	8.77039	97	ASP	charged	Turn
1A5I_A64_A110	90	VAL	nonpolar	Strand	8.74859	106	LEU	nonpolar	Strand
1A5I_A64_A110	69	GLY	polar	Coil	8.73898	82	THR	polar	Strand
1A5I_A64_A110	109	LYS	charged	Strand	8.73731	110	PRO	nonpolar	Coil
1A5I_A64_A110	84	LYS	charged	Strand	8.72626	107	GLN	polar	Strand
1A5I_A64_A110	71	THR	polar	Turn	8.71409	74	VAL	nonpolar	Turn
1A5I_A64_A110	67	VAL	nonpolar	Strand	8.6807	84	LYS	charged	Strand
1A5I_A64_A110	76	PRO	nonpolar	Coil	8.67369	79	GLU	charged	Turn
1A5I_A64_A110	101	ASN	polar	Turn	8.66895	104	ALA	nonpolar	Strand
1A5I_A64_A110	87	LYS	charged	Strand	8.61524	105	LEU	nonpolar	Strand
1A5I_A64_A110	90	VAL	nonpolar	Strand	8.60487	93	GLU	charged	Turn
1A5I_A64_A110	93	GLU	charged	Turn	8.59603	102	ASP	charged	Turn
1A5I_A64_A110	100	ASN	polar	Turn	8.59012	103	ILE	nonpolar	Coil
1A5I_A64_A110	68	LEU	nonpolar	Strand	8.5531	79	GLU	charged	Turn
1A5I_A64_A110	71	THR	polar	Turn	8.53465	76	PRO	nonpolar	Coil
1A5I_A64_A110	68	LEU	nonpolar	Strand	8.51807	77	GLY	polar	Turn
1A5I_A64_A110	94	PHE	nonpolar	Turn	8.48586	98	THR	polar	Turn
1A5I_A64_A110	68	LEU	nonpolar	Strand	8.46059	83	PHE	nonpolar	Strand
1A5I_A64_A110	88	TYR	polar	Strand	8.44962	108	LEU	nonpolar	Strand
1A5I_A64_A110	70	ARG	charged	Turn	8.4058	74	VAL	nonpolar	Turn
1A5I_A64_A110	90	VAL	nonpolar	Strand	8.37598	102	ASP	charged	Turn
1A5I_A64_A110	109	LYS	charged	Strand	8.37138	110	SER	polar	Coil
1A5I_A64_A110	89	ILE	nonpolar	Strand	8.37125	92	LYS	charged	Turn
1A5I_A64_A110	86	LYS	charged	Strand	8.36441	110	SER	polar	Coil
1A5I_A64_A110	77	GLY	polar	Turn	8.30925	81	GLN	polar	Strand
1A5I_A64_A110	73	ARG	charged	Turn	8.30463	76	PRO	nonpolar	Coil
1A5I_A64_A110	66	VAL	nonpolar	Strand	8.26168	108	LEU	nonpolar	Strand
1A5I_A64_A110	89	ILE	nonpolar	Strand	8.22333	107	GLN	polar	Strand
1A5I_A64_A110	66	VAL	nonpolar	Strand	8.21746	81	GLN	polar	Strand
1A5I_A64_A110	92	LYS	charged	Turn	8.21286	101	ASN	polar	Turn
1A5I_A64_A110	96	ASP	charged	Turn	8.21151	102	ASP	charged	Turn
1A5I_A64_A110	110	ASP	charged	Coil	8.19848	110	GLN	polar	Coil
1A5I_A64_A110	91	HIS	charged	Turn	8.19737	105	LEU	nonpolar	Strand
1A5I_A64_A110	70	ARG	charged	Turn	8.19656	81	GLN	polar	Strand
1A5I_A64_A110	87	LYS	charged	Strand	8.13191	109	LYS	charged	Strand
1A5I_A64_A110	97	ASP	charged	Turn	8.06417	100	ASN	polar	Turn
1A5I_A64_A110	71	THR	polar	Turn	8.04458	75	LYS	charged	Turn
1A5I_A64_A110	84	LYS	charged	Strand	7.96336	110	SER	polar	Coil
1A5I_A64_A110	69	GLY	polar	Coil	7.90843	78	GLU	charged	Turn
1A5I_A64_A110	93	GLU	charged	Turn	7.74119	100	ASN	polar	Turn
1A5I_A64_A110	86	LYS	charged	Strand	7.72057	106	LEU	nonpolar	Strand
1A5I_A64_A110	70	ARG	charged	Turn	7.67375	75	LYS	charged	Turn
1A5I_A64_A110	96	ASP	charged	Turn	7.61628	100	ASN	polar	Turn
1A5I_A64_A110	90	VAL	nonpolar	Strand	7.507	94	PHE	nonpolar	Turn
1A5I_A64_A110	70	ARG	charged	Turn	7.47168	78	GLU	charged	Turn
1A5I_A64_A110	72	TYR	polar	Turn	7.46984	76	PRO	nonpolar	Coil
1A5I_A64_A110	94	PHE	nonpolar	Turn	7.45284	103	ILE	nonpolar	Coil
1A5I_A64_A110	66	VAL	nonpolar	Strand	7.41111	85	VAL	nonpolar	Strand
1A5I_A64_A110	70	ARG	charged	Turn	7.37929	79	GLU	charged	Turn
1A5I_A64_A110	88	TYR	polar	Strand	7.33041	104	ALA	nonpolar	Strand
1A5I_A64_A110	110	SER	polar	Coil	7.31616	110	GLN	polar	Coil
1A5I_A64_A110	83	PHE	nonpolar	Strand	7.30156	110	SER	polar	Coil
1A5I_A64_A110	95	ASP	charged	Turn	7.29942	102	ASP	charged	Turn
1A5I_A64_A110	72	TYR	polar	Turn	7.23618	77	GLY	polar	Turn
1A5I_A64_A110	103	ILE	nonpolar	Coil	7.16788	105	LEU	nonpolar	Strand
1A5I_A64_A110	67	VAL	nonpolar	Strand	7.16428	70	ARG	charged	Turn
1A5I_A64_A110	87	LYS	charged	Strand	7.14585	108	LEU	nonpolar	Strand
1A5I_A64_A110	91	HIS	charged	Turn	7.11717	102	ASP	charged	Turn
1A5I_A64_A110	109	LYS	charged	Strand	7.10513	110	ASP	charged	Coil
1A5I_A64_A110	102	ASP	charged	Turn	7.07867	104	ALA	nonpolar	Strand
1A5I_A64_A110	86	LYS	charged	Strand	7.06553	88	TYR	polar	Strand
1A5I_A64_A110	110	SER	polar	Coil	7.04974	110	PRO	nonpolar	Coil
1A5I_A64_A110	82	THR	polar	Strand	7.04881	84	LYS	charged	Strand
1A5I_A64_A110	65	LYS	charged	Strand	7.03571	82	THR	polar	Strand
1A5I_A64_A110	110	ASP	charged	Coil	6.97876	110	PRO	nonpolar	Coil
1A5I_A64_A110	76	PRO	nonpolar	Coil	6.95964	80	GLU	charged	Turn
1A5I_A64_A110	104	ALA	nonpolar	Strand	6.93023	106	LEU	nonpolar	Strand
1A5I_A64_A110	70	ARG	charged	Turn	6.91001	73	ARG	charged	Turn
1A5I_A64_A110	87	LYS	charged	Strand	6.88527	89	ILE	nonpolar	Strand
1A5I_A64_A110	67	VAL	nonpolar	Strand	6.88086	69	GLY	polar	Coil
1A5I_A64_A110	83	PHE	nonpolar	Strand	6.8039	85	VAL	nonpolar	Strand
1A5I_A64_A110	108	LEU	nonpolar	Strand	6.76089	110	SER	polar	Coil
1A5I_A64_A110	64	LEU	nonpolar	Coil	6.75467	66	VAL	nonpolar	Strand
1A5I_A64_A110	88	TYR	polar	Strand	6.73782	90	VAL	nonpolar	Strand
1A5I_A64_A110	69	GLY	polar	Coil	6.71872	71	THR	polar	Turn
1A5I_A64_A110	85	VAL	nonpolar	Strand	6.69861	88	TYR	polar	Strand
1A5I_A64_A110	66	VAL	nonpolar	Strand	6.69859	68	LEU	nonpolar	Strand
1A5I_A64_A110	107	GLN	polar	Strand	6.69842	109	LYS	charged	Strand
1A5I_A64_A110	81	GLN	polar	Strand	6.6832	83	PHE	nonpolar	Strand
1A5I_A64_A110	65	LYS	charged	Strand	6.67742	67	VAL	nonpolar	Strand
1A5I_A64_A110	95	ASP	charged	Turn	6.6557	101	ASN	polar	Turn
1A5I_A64_A110	67	VAL	nonpolar	Strand	6.62662	80	GLU	charged	Turn
1A5I_A64_A110	90	VAL	nonpolar	Strand	6.61696	103	ILE	nonpolar	Coil
1A5I_A64_A110	70	ARG	charged	Turn	6.60422	76	PRO	nonpolar	Coil
1A5I_A64_A110	76	PRO	nonpolar	Coil	6.60262	78	GLU	charged	Turn
1A5I_A64_A110	79	GLU	charged	Turn	6.59909	81	GLN	polar	Strand
1A5I_A64_A110	90	VAL	nonpolar	Strand	6.59277	105	LEU	nonpolar	Strand
1A5I_A64_A110	80	GLU	charged	Turn	6.59228	82	THR	polar	Strand
1A5I_A64_A110	83	PHE	nonpolar	Strand	6.58604	109	LYS	charged	Strand
1A5I_A64_A110	105	LEU	nonpolar	Strand	6.58084	107	GLN	polar	Strand
1A5I_A64_A110	94	PHE	nonpolar	Turn	6.49446	99	TYR	polar	Turn
1A5I_A64_A110	71	THR	polar	Turn	6.49133	77	GLY	polar	Turn
1A5I_A64_A110	74	VAL	nonpolar	Turn	6.49007	76	PRO	nonpolar	Coil
1A5I_A64_A110	65	LYS	charged	Strand	6.44041	85	VAL	nonpolar	Strand
1A5I_A64_A110	91	HIS	charged	Turn	6.41073	101	ASN	polar	Turn
1A5I_A64_A110	71	THR	polar	Turn	6.40102	73	ARG	charged	Turn
1A5I_A64_A110	85	VAL	nonpolar	Strand	6.38689	106	LEU	nonpolar	Strand
1A5I_A64_A110	84	LYS	charged	Strand	6.37607	86	LYS	charged	Strand
1A5I_A64_A110	89	ILE	nonpolar	Strand	6.37503	91	HIS	charged	Turn
1A5I_A64_A110	67	VAL	nonpolar	Strand	6.34207	83	PHE	nonpolar	Strand
1A5I_A64_A110	83	PHE	nonpolar	Strand	6.33458	108	LEU	nonpolar	Strand
1A5I_A64_A110	68	LEU	nonpolar	Strand	6.31888	82	THR	polar	Strand
1A5I_A64_A110	89	ILE	nonpolar	Strand	6.31584	106	LEU	nonpolar	Strand
1A5I_A64_A110	69	GLY	polar	Coil	6.30175	77	GLY	polar	Turn
1A5I_A64_A110	99	TYR	polar	Turn	6.27959	101	ASN	polar	Turn
1A5I_A64_A110	75	LYS	charged	Turn	6.26713	77	GLY	polar	Turn
1A5I_A64_A110	64	LEU	nonpolar	Coil	6.23329	84	LYS	charged	Strand
1A5I_A64_A110	94	PHE	nonpolar	Turn	6.22699	96	ASP	charged	Turn
1A5I_A64_A110	73	ARG	charged	Turn	6.1971	75	LYS	charged	Turn
1A5I_A64_A110	87	LYS	charged	Strand	6.18432	106	LEU	nonpolar	Strand
1A5I_A64_A110	93	GLU	charged	Turn	6.18366	101	ASN	polar	Turn
1A5I_A64_A110	69	GLY	polar	Coil	6.17585	81	GLN	polar	Strand
1A5I_A64_A110	93	GLU	charged	Turn	6.15998	95	ASP	charged	Turn
1A5I_A64_A110	106	LEU	nonpolar	Strand	6.1571	108	LEU	nonpolar	Strand
1A5I_A64_A110	90	VAL	nonpolar	Strand	6.07166	92	LYS	charged	Turn
1A5I_A64_A110	66	VAL	nonpolar	Strand	6.02551	84	LYS	charged	Strand
1A5I_A64_A110	65	LYS	charged	Strand	5.9986	83	PHE	nonpolar	Strand
1A5I_A64_A110	64	LEU	nonpolar	Coil	5.99545	85	VAL	nonpolar	Strand
1A5I_A64_A110	85	VAL	nonpolar	Strand	5.95693	107	GLN	polar	Strand
1A5I_A64_A110	97	ASP	charged	Turn	5.92076	99	TYR	polar	Turn
1A5I_A64_A110	69	GLY	polar	Coil	5.90879	79	GLU	charged	Turn
1A5I_A64_A110	88	TYR	polar	Strand	5.86892	107	GLN	polar	Strand
1A5I_A64_A110	84	LYS	charged	Strand	5.84692	108	LEU	nonpolar	Strand
1A5I_A64_A110	91	HIS	charged	Turn	5.8419	103	ILE	nonpolar	Coil
1A5I_A64_A110	96	ASP	charged	Turn	5.80453	98	THR	polar	Turn
1A5I_A64_A110	70	ARG	charged	Turn	5.7966	72	TYR	polar	Turn
1A5I_A64_A110	84	LYS	charged	Strand	5.74312	109	LYS	charged	Strand
1A5I_A64_A110	85	VAL	nonpolar	Strand	5.73979	109	LYS	charged	Strand
1A5I_A64_A110	68	LEU	nonpolar	Strand	5.71811	70	ARG	charged	Turn
1A5I_A64_A110	78	GLU	charged	Turn	5.69649	80	GLU	charged	Turn
1A5I_A64_A110	94	PHE	nonpolar	Turn	5.69139	100	ASN	polar	Turn
1A5I_A64_A110	92	LYS	charged	Turn	5.69046	94	PHE	nonpolar	Turn
1A5I_A64_A110	86	LYS	charged	Strand	5.6597	107	GLN	polar	Strand
1A5I_A64_A110	66	VAL	nonpolar	Strand	5.61868	82	THR	polar	Strand
1A5I_A64_A110	91	HIS	charged	Turn	5.60399	93	GLU	charged	Turn
1A5I_A64_A110	88	TYR	polar	Strand	5.60197	105	LEU	nonpolar	Strand
1A5I_A64_A110	101	ASN	polar	Turn	5.55818	103	ILE	nonpolar	Coil
1A5I_A64_A110	91	HIS	charged	Turn	5.55233	104	ALA	nonpolar	Strand
1A5I_A64_A110	77	GLY	polar	Turn	5.54998	79	GLU	charged	Turn
1A5I_A64_A110	94	PHE	nonpolar	Turn	5.5339	102	ASP	charged	Turn
1A5I_A64_A110	72	TYR	polar	Turn	5.52661	74	VAL	nonpolar	Turn
1A5I_A64_A110	67	VAL	nonpolar	Strand	5.50388	81	GLN	polar	Strand
1A5I_A64_A110	89	ILE	nonpolar	Strand	5.47688	104	ALA	nonpolar	Strand
1A5I_A64_A110	68	LEU	nonpolar	Strand	5.47202	80	GLU	charged	Turn
1A5I_A64_A110	91	HIS	charged	Turn	5.47103	94	PHE	nonpolar	Turn
1A5I_A64_A110	95	ASP	charged	Turn	5.41828	98	THR	polar	Turn
1A5I_A64_A110	70	ARG	charged	Turn	5.3883	80	GLU	charged	Turn
1A5I_A64_A110	72	TYR	polar	Turn	5.37216	75	LYS	charged	Turn
1A5I_A64_A110	87	LYS	charged	Strand	5.36951	107	GLN	polar	Strand
1A5I_A64_A110	98	THR	polar	Turn	5.32669	100	ASN	polar	Turn
1A5I_A64_A110	100	ASN	polar	Turn	5.31288	102	ASP	charged	Turn
1A5I_A64_A110	85	VAL	nonpolar	Strand	5.31106	87	LYS	charged	Strand
1A5I_A64_A110	66	VAL	nonpolar	Strand	5.29004	83	PHE	nonpolar	Strand
1A5I_A64_A110	110	SER	polar	Coil	5.27881	110	SER	polar	Coil
1A5I_A64_A110	96	ASP	charged	Turn	5.27654	99	TYR	polar	Turn
1A5I_A64_A110	99	TYR	polar	Turn	5.24592	102	ASP	charged	Turn
1A5I_A64_A110	86	LYS	charged	Strand	5.22928	108	LEU	nonpolar	Strand
1A5I_A64_A110	95	ASP	charged	Turn	5.19741	97	ASP	charged	Turn
1A5I_A64_A110	95	ASP	charged	Turn	5.1747	100	ASN	polar	Turn
1A5I_A64_A110	68	LEU	nonpolar	Strand	5.12136	81	GLN	polar	Strand
1A5I_A64_A110	89	ILE	nonpolar	Strand	5.04693	105	LEU	nonpolar	Strand
1A5I_A64_A110	95	ASP	charged	Turn	5.02724	99	TYR	polar	Turn
1A5I_A64_A110	110	SER	polar	Coil	5.02154	110	GLN	polar	Coil
1A5I_A64_A110	77	GLY	polar	Turn	4.73324	80	GLU	charged	Turn
1A5I_A64_A110	86	LYS	charged	Strand	4.70495	109	LYS	charged	Strand
1A5I_A64_A110	65	LYS	charged	Strand	4.69524	84	LYS	charged	Strand
1A5I_A64_A110	85	VAL	nonpolar	Strand	4.6851	108	LEU	nonpolar	Strand
1A5I_A64_A110	94	PHE	nonpolar	Turn	4.60271	101	ASN	polar	Turn
1A5I_A64_A110	70	ARG	charged	Turn	4.39455	77	GLY	polar	Turn
1A5I_A64_A110	90	VAL	nonpolar	Strand	4.36749	104	ALA	nonpolar	Strand
1A5I_A64_A110	88	TYR	polar	Strand	4.22768	106	LEU	nonpolar	Strand
1A5I_A64_A110	67	VAL	nonpolar	Strand	4.19469	82	THR	polar	Strand
1A5I_A64_A110	69	GLY	polar	Coil	4.1782	80	GLU	charged	Turn
1A5I_A64_A110	71	THR	polar	Turn	3.84663	72	TYR	polar	Turn
1A5I_A64_A110	104	ALA	nonpolar	Strand	3.84283	105	LEU	nonpolar	Strand
1A5I_A64_A110	100	ASN	polar	Turn	3.84274	101	ASN	polar	Turn
1A5I_A64_A110	74	VAL	nonpolar	Turn	3.83359	75	LYS	charged	Turn
1A5I_A64_A110	97	ASP	charged	Turn	3.8316	98	THR	polar	Turn
1A5I_A64_A110	78	GLU	charged	Turn	3.82722	79	GLU	charged	Turn
1A5I_A64_A110	89	ILE	nonpolar	Strand	3.82652	90	VAL	nonpolar	Strand
1A5I_A64_A110	65	LYS	charged	Strand	3.82253	66	VAL	nonpolar	Strand
1A5I_A64_A110	70	ARG	charged	Turn	3.82238	71	THR	polar	Turn
1A5I_A64_A110	110	PRO	nonpolar	Coil	3.82233	110	GLN	polar	Coil
1A5I_A64_A110	93	GLU	charged	Turn	3.82222	94	PHE	nonpolar	Turn
1A5I_A64_A110	87	LYS	charged	Strand	3.8161	88	TYR	polar	Strand
1A5I_A64_A110	108	LEU	nonpolar	Strand	3.81608	109	LYS	charged	Strand
1A5I_A64_A110	95	ASP	charged	Turn	3.81245	96	ASP	charged	Turn
1A5I_A64_A110	110	SER	polar	Coil	3.81225	110	PRO	nonpolar	Coil
1A5I_A64_A110	110	ASP	charged	Coil	3.81215	110	SER	polar	Coil
1A5I_A64_A110	75	LYS	charged	Turn	3.81184	76	PRO	nonpolar	Coil
1A5I_A64_A110	98	THR	polar	Turn	3.81165	99	TYR	polar	Turn
1A5I_A64_A110	103	ILE	nonpolar	Coil	3.80807	104	ALA	nonpolar	Strand
1A5I_A64_A110	110	SER	polar	Coil	3.80761	110	ASP	charged	Coil
1A5I_A64_A110	68	LEU	nonpolar	Strand	3.80619	69	GLY	polar	Coil
1A5I_A64_A110	106	LEU	nonpolar	Strand	3.80579	107	GLN	polar	Strand
1A5I_A64_A110	102	ASP	charged	Turn	3.80542	103	ILE	nonpolar	Coil
1A5I_A64_A110	92	LYS	charged	Turn	3.80536	93	GLU	charged	Turn
1A5I_A64_A110	91	HIS	charged	Turn	3.8046	92	LYS	charged	Turn
1A5I_A64_A110	77	GLY	polar	Turn	3.80429	78	GLU	charged	Turn
1A5I_A64_A110	86	LYS	charged	Strand	3.80192	87	LYS	charged	Strand
1A5I_A64_A110	73	ARG	charged	Turn	3.80171	74	VAL	nonpolar	Turn
1A5I_A64_A110	88	TYR	polar	Strand	3.80092	89	ILE	nonpolar	Strand
1A5I_A64_A110	107	GLN	polar	Strand	3.8005	108	LEU	nonpolar	Strand
1A5I_A64_A110	76	PRO	nonpolar	Coil	3.80004	77	GLY	polar	Turn
1A5I_A64_A110	67	VAL	nonpolar	Strand	3.79965	68	LEU	nonpolar	Strand
1A5I_A64_A110	96	ASP	charged	Turn	3.79912	97	ASP	charged	Turn
1A5I_A64_A110	80	GLU	charged	Turn	3.79479	81	GLN	polar	Strand
1A5I_A64_A110	83	PHE	nonpolar	Strand	3.79369	84	LYS	charged	Strand
1A5I_A64_A110	109	LYS	charged	Strand	3.79243	110	SER	polar	Coil
1A5I_A64_A110	72	TYR	polar	Turn	3.79183	73	ARG	charged	Turn
1A5I_A64_A110	66	VAL	nonpolar	Strand	3.79128	67	VAL	nonpolar	Strand
1A5I_A64_A110	105	LEU	nonpolar	Strand	3.79005	106	LEU	nonpolar	Strand
1A5I_A64_A110	64	LEU	nonpolar	Coil	3.78739	65	LYS	charged	Strand
1A5I_A64_A110	69	GLY	polar	Coil	3.78638	70	ARG	charged	Turn
1A5I_A64_A110	82	THR	polar	Strand	3.78484	83	PHE	nonpolar	Strand
1A5I_A64_A110	94	PHE	nonpolar	Turn	3.78429	95	ASP	charged	Turn
1A5I_A64_A110	79	GLU	charged	Turn	3.7826	80	GLU	charged	Turn
1A5I_A64_A110	85	VAL	nonpolar	Strand	3.78131	86	LYS	charged	Strand
1A5I_A64_A110	90	VAL	nonpolar	Strand	3.77921	91	HIS	charged	Turn
1A5I_A64_A110	84	LYS	charged	Strand	3.77805	85	VAL	nonpolar	Strand
1A5I_A64_A110	99	TYR	polar	Turn	3.7663	100	ASN	polar	Turn
1A5I_A64_A110	81	GLN	polar	Strand	3.76468	82	THR	polar	Strand
1A5I_A64_A110	101	ASN	polar	Turn	3.75435	102	ASP	charged	Turn
1A5Z_A266_A303	274	TYR	polar	Strand	10.5434	281	VAL	nonpolar	Strand
1A5Z_A266_A303	292	THR	polar	Strand	10.5219	295	LYS	charged	Turn
1A5Z_A266_A303	269	LEU	nonpolar	Strand	10.474	301	ARG	charged	Strand
1A5Z_A266_A303	274	TYR	polar	Strand	10.3666	302	ILE	nonpolar	Strand
1A5Z_A266_A303	287	ILE	nonpolar	Strand	10.3076	290	PRO	nonpolar	Strand
1A5Z_A266_A303	273	VAL	nonpolar	Strand	10.2799	283	ASP	charged	Strand
1A5Z_A266_A303	288	SER	polar	Strand	10.2254	302	ILE	nonpolar	Strand
1A5Z_A266_A303	267	ARG	charged	Strand	10.1975	299	GLU	charged	Strand
1A5Z_A266_A303	290	PRO	nonpolar	Strand	10.183	298	VAL	nonpolar	Strand
1A5Z_A266_A303	267	ARG	charged	Strand	10.1616	301	ARG	charged	Strand
1A5Z_A266_A303	276	GLU	charged	Strand	10.1188	279	LEU	nonpolar	Turn
1A5Z_A266_A303	280	GLY	polar	Turn	10.0885	283	ASP	charged	Strand
1A5Z_A266_A303	291	VAL	nonpolar	Strand	10.0716	294	GLY	polar	Strand
1A5Z_A266_A303	267	ARG	charged	Strand	10.0652	270	THR	polar	Strand
1A5Z_A266_A303	267	ARG	charged	Strand	10.0593	298	VAL	nonpolar	Strand
1A5Z_A266_A303	291	VAL	nonpolar	Strand	10.0327	297	GLY	polar	Strand
1A5Z_A266_A303	278	TYR	polar	Strand	10.0325	285	LEU	nonpolar	Strand
1A5Z_A266_A303	285	LEU	nonpolar	Strand	10.0316	288	SER	polar	Strand
1A5Z_A266_A303	275	LEU	nonpolar	Strand	10.0231	280	GLY	polar	Turn
1A5Z_A266_A303	278	TYR	polar	Strand	9.98903	287	ILE	nonpolar	Strand
1A5Z_A266_A303	266	LYS	charged	Coil	9.96836	296	HIS	charged	Turn
1A5Z_A266_A303	269	LEU	nonpolar	Strand	9.96472	303	LEU	nonpolar	Coil
1A5Z_A266_A303	271	LEU	nonpolar	Strand	9.922	302	ILE	nonpolar	Strand
1A5Z_A266_A303	289	VAL	nonpolar	Strand	9.91783	292	THR	polar	Strand
1A5Z_A266_A303	268	VAL	nonpolar	Strand	9.9013	299	GLU	charged	Strand
1A5Z_A266_A303	270	THR	polar	Strand	9.85897	293	LEU	nonpolar	Strand
1A5Z_A266_A303	281	VAL	nonpolar	Strand	9.85726	286	CYS	polar	Strand
1A5Z_A266_A303	275	LEU	nonpolar	Strand	9.84341	279	LEU	nonpolar	Turn
1A5Z_A266_A303	274	TYR	polar	Strand	9.84336	289	VAL	nonpolar	Strand
1A5Z_A266_A303	297	GLY	polar	Strand	9.83728	301	ARG	charged	Strand
1A5Z_A266_A303	294	GLY	polar	Strand	9.82897	301	ARG	charged	Strand
1A5Z_A266_A303	274	TYR	polar	Strand	9.8058	278	TYR	polar	Strand
1A5Z_A266_A303	299	GLU	charged	Strand	9.79369	303	LEU	nonpolar	Coil
1A5Z_A266_A303	269	LEU	nonpolar	Strand	9.75699	302	ILE	nonpolar	Strand
1A5Z_A266_A303	282	LYS	charged	Strand	9.69801	287	ILE	nonpolar	Strand
1A5Z_A266_A303	268	VAL	nonpolar	Strand	9.68048	294	GLY	polar	Strand
1A5Z_A266_A303	268	VAL	nonpolar	Strand	9.67181	298	VAL	nonpolar	Strand
1A5Z_A266_A303	270	THR	polar	Strand	9.66741	303	LEU	nonpolar	Coil
1A5Z_A266_A303	283	ASP	charged	Strand	9.64301	287	ILE	nonpolar	Strand
1A5Z_A266_A303	271	LEU	nonpolar	Strand	9.63306	274	TYR	polar	Strand
1A5Z_A266_A303	269	LEU	nonpolar	Strand	9.62411	298	VAL	nonpolar	Strand
1A5Z_A266_A303	290	PRO	nonpolar	Strand	9.62302	293	LEU	nonpolar	Strand
1A5Z_A266_A303	270	THR	polar	Strand	9.61295	302	ILE	nonpolar	Strand
1A5Z_A266_A303	293	LEU	nonpolar	Strand	9.60495	302	ILE	nonpolar	Strand
1A5Z_A266_A303	295	LYS	charged	Turn	9.598	299	GLU	charged	Strand
1A5Z_A266_A303	273	VAL	nonpolar	Strand	9.57869	276	GLU	charged	Strand
1A5Z_A266_A303	286	CYS	polar	Strand	9.57362	289	VAL	nonpolar	Strand
1A5Z_A266_A303	267	ARG	charged	Strand	9.49332	290	PRO	nonpolar	Strand
1A5Z_A266_A303	278	TYR	polar	Strand	9.47496	303	LEU	nonpolar	Coil
1A5Z_A266_A303	278	TYR	polar	Strand	9.44683	283	ASP	charged	Strand
1A5Z_A266_A303	276	GLU	charged	Strand	9.4115	280	GLY	polar	Turn
1A5Z_A266_A303	268	VAL	nonpolar	Strand	9.38442	289	VAL	nonpolar	Strand
1A5Z_A266_A303	281	VAL	nonpolar	Strand	9.35586	287	ILE	nonpolar	Strand
1A5Z_A266_A303	272	SER	polar	Strand	9.3252	285	LEU	nonpolar	Strand
1A5Z_A266_A303	273	VAL	nonpolar	Strand	9.29905	290	PRO	nonpolar	Strand
1A5Z_A266_A303	266	LYS	charged	Coil	9.29823	297	GLY	polar	Strand
1A5Z_A266_A303	269	LEU	nonpolar	Strand	9.28588	272	SER	polar	Strand
1A5Z_A266_A303	271	LEU	nonpolar	Strand	9.25542	286	CYS	polar	Strand
1A5Z_A266_A303	275	LEU	nonpolar	Strand	9.22237	289	VAL	nonpolar	Strand
1A5Z_A266_A303	272	SER	polar	Strand	9.20811	291	VAL	nonpolar	Strand
1A5Z_A266_A303	278	TYR	polar	Strand	9.20359	302	ILE	nonpolar	Strand
1A5Z_A266_A303	275	LEU	nonpolar	Strand	9.18563	288	SER	polar	Strand
1A5Z_A266_A303	278	TYR	polar	Strand	9.1829	289	VAL	nonpolar	Strand
1A5Z_A266_A303	271	LEU	nonpolar	Strand	9.1608	298	VAL	nonpolar	Strand
1A5Z_A266_A303	274	TYR	polar	Strand	9.11815	277	ASP	charged	Strand
1A5Z_A266_A303	275	LEU	nonpolar	Strand	9.07413	302	ILE	nonpolar	Strand
1A5Z_A266_A303	276	GLU	charged	Strand	9.07029	286	CYS	polar	Strand
1A5Z_A266_A303	272	SER	polar	Strand	9.02598	290	PRO	nonpolar	Strand
1A5Z_A266_A303	271	LEU	nonpolar	Strand	9.01457	292	THR	polar	Strand
1A5Z_A266_A303	270	THR	polar	Strand	9.01326	287	ILE	nonpolar	Strand
1A5Z_A266_A303	271	LEU	nonpolar	Strand	9.00942	293	LEU	nonpolar	Strand
1A5Z_A266_A303	272	SER	polar	Strand	8.99524	275	LEU	nonpolar	Strand
1A5Z_A266_A303	266	LYS	charged	Coil	8.99277	269	LEU	nonpolar	Strand
1A5Z_A266_A303	268	VAL	nonpolar	Strand	8.96696	302	ILE	nonpolar	Strand
1A5Z_A266_A303	273	VAL	nonpolar	Strand	8.93751	302	ILE	nonpolar	Strand
1A5Z_A266_A303	277	ASP	charged	Strand	8.88833	285	LEU	nonpolar	Strand
1A5Z_A266_A303	266	LYS	charged	Coil	8.87998	301	ARG	charged	Strand
1A5Z_A266_A303	269	LEU	nonpolar	Strand	8.86724	288	SER	polar	Strand
1A5Z_A266_A303	268	VAL	nonpolar	Strand	8.83855	271	LEU	nonpolar	Strand
1A5Z_A266_A303	268	VAL	nonpolar	Strand	8.77931	301	ARG	charged	Strand
1A5Z_A266_A303	266	LYS	charged	Coil	8.76761	291	VAL	nonpolar	Strand
1A5Z_A266_A303	288	SER	polar	Strand	8.73348	291	VAL	nonpolar	Strand
1A5Z_A266_A303	274	TYR	polar	Strand	8.70602	288	SER	polar	Strand
1A5Z_A266_A303	282	LYS	charged	Strand	8.69763	286	CYS	polar	Strand
1A5Z_A266_A303	270	THR	polar	Strand	8.68771	292	THR	polar	Strand
1A5Z_A266_A303	270	THR	polar	Strand	8.66594	273	VAL	nonpolar	Strand
1A5Z_A266_A303	274	TYR	polar	Strand	8.65546	282	LYS	charged	Strand
1A5Z_A266_A303	273	VAL	nonpolar	Strand	8.64489	298	VAL	nonpolar	Strand
1A5Z_A266_A303	268	VAL	nonpolar	Strand	8.62812	303	LEU	nonpolar	Coil
1A5Z_A266_A303	266	LYS	charged	Coil	8.53511	298	VAL	nonpolar	Strand
1A5Z_A266_A303	295	LYS	charged	Turn	8.48559	298	VAL	nonpolar	Strand
1A5Z_A266_A303	279	LEU	nonpolar	Turn	8.44593	282	LYS	charged	Strand
1A5Z_A266_A303	292	THR	polar	Strand	8.38552	297	GLY	polar	Strand
1A5Z_A266_A303	273	VAL	nonpolar	Strand	8.3702	291	VAL	nonpolar	Strand
1A5Z_A266_A303	290	PRO	nonpolar	Strand	8.36869	301	ARG	charged	Strand
1A5Z_A266_A303	266	LYS	charged	Coil	8.36691	295	LYS	charged	Turn
1A5Z_A266_A303	267	ARG	charged	Strand	8.0957	291	VAL	nonpolar	Strand
1A5Z_A266_A303	292	THR	polar	Strand	8.00735	303	LEU	nonpolar	Coil
1A5Z_A266_A303	266	LYS	charged	Coil	7.98293	299	GLU	charged	Strand
1A5Z_A266_A303	276	GLU	charged	Strand	7.97853	281	VAL	nonpolar	Strand
1A5Z_A266_A303	273	VAL	nonpolar	Strand	7.92624	285	LEU	nonpolar	Strand
1A5Z_A266_A303	293	LEU	nonpolar	Strand	7.92584	301	ARG	charged	Strand
1A5Z_A266_A303	298	VAL	nonpolar	Strand	7.86581	302	ILE	nonpolar	Strand
1A5Z_A266_A303	296	HIS	charged	Turn	7.81993	299	GLU	charged	Strand
1A5Z_A266_A303	293	LEU	nonpolar	Strand	7.80933	296	HIS	charged	Turn
1A5Z_A266_A303	281	VAL	nonpolar	Strand	7.80068	285	LEU	nonpolar	Strand
1A5Z_A266_A303	275	LEU	nonpolar	Strand	7.71139	281	VAL	nonpolar	Strand
1A5Z_A266_A303	269	LEU	nonpolar	Strand	7.70574	289	VAL	nonpolar	Strand
1A5Z_A266_A303	267	ARG	charged	Strand	7.54588	294	GLY	polar	Strand
1A5Z_A266_A303	271	LEU	nonpolar	Strand	7.54262	287	ILE	nonpolar	Strand
1A5Z_A266_A303	276	GLU	charged	Strand	7.41561	285	LEU	nonpolar	Strand
1A5Z_A266_A303	289	VAL	nonpolar	Strand	7.36506	302	ILE	nonpolar	Strand
1A5Z_A266_A303	273	VAL	nonpolar	Strand	7.29644	289	VAL	nonpolar	Strand
1A5Z_A266_A303	275	LEU	nonpolar	Strand	7.29334	287	ILE	nonpolar	Strand
1A5Z_A266_A303	281	VAL	nonpolar	Strand	7.27225	283	ASP	charged	Strand
1A5Z_A266_A303	283	ASP	charged	Strand	7.23287	286	CYS	polar	Strand
1A5Z_A266_A303	289	VAL	nonpolar	Strand	7.21684	303	LEU	nonpolar	Coil
1A5Z_A266_A303	293	LEU	nonpolar	Strand	7.20967	295	LYS	charged	Turn
1A5Z_A266_A303	286	CYS	polar	Strand	7.1241	288	SER	polar	Strand
1A5Z_A266_A303	294	GLY	polar	Strand	7.10068	299	GLU	charged	Strand
1A5Z_A266_A303	269	LEU	nonpolar	Strand	7.07843	293	LEU	nonpolar	Strand
1A5Z_A266_A303	288	SER	polar	Strand	7.07613	290	PRO	nonpolar	Strand
1A5Z_A266_A303	274	TYR	polar	Strand	6.99083	283	ASP	charged	Strand
1A5Z_A266_A303	277	ASP	charged	Strand	6.97201	283	ASP	charged	Strand
1A5Z_A266_A303	272	SER	polar	Strand	6.96942	274	TYR	polar	Strand
1A5Z_A266_A303	291	VAL	nonpolar	Strand	6.91419	299	GLU	charged	Strand
1A5Z_A266_A303	268	VAL	nonpolar	Strand	6.90065	270	THR	polar	Strand
1A5Z_A266_A303	271	LEU	nonpolar	Strand	6.86211	291	VAL	nonpolar	Strand
1A5Z_A266_A303	290	PRO	nonpolar	Strand	6.85666	292	THR	polar	Strand
1A5Z_A266_A303	292	THR	polar	Strand	6.82392	294	GLY	polar	Strand
1A5Z_A266_A303	296	HIS	charged	Turn	6.80316	298	VAL	nonpolar	Strand
1A5Z_A266_A303	271	LEU	nonpolar	Strand	6.7799	290	PRO	nonpolar	Strand
1A5Z_A266_A303	276	GLU	charged	Strand	6.75846	278	TYR	polar	Strand
1A5Z_A266_A303	299	GLU	charged	Strand	6.75068	302	ILE	nonpolar	Strand
1A5Z_A266_A303	287	ILE	nonpolar	Strand	6.71437	289	VAL	nonpolar	Strand
1A5Z_A266_A303	270	THR	polar	Strand	6.69368	272	SER	polar	Strand
1A5Z_A266_A303	272	SER	polar	Strand	6.68453	289	VAL	nonpolar	Strand
1A5Z_A266_A303	268	VAL	nonpolar	Strand	6.63267	293	LEU	nonpolar	Strand
1A5Z_A266_A303	274	TYR	polar	Strand	6.6267	276	GLU	charged	Strand
1A5Z_A266_A303	278	TYR	polar	Strand	6.6196	282	LYS	charged	Strand
1A5Z_A266_A303	291	VAL	nonpolar	Strand	6.61465	298	VAL	nonpolar	Strand
1A5Z_A266_A303	292	THR	polar	Strand	6.60995	302	ILE	nonpolar	Strand
1A5Z_A266_A303	291	VAL	nonpolar	Strand	6.56889	293	LEU	nonpolar	Strand
1A5Z_A266_A303	274	TYR	polar	Strand	6.56867	287	ILE	nonpolar	Strand
1A5Z_A266_A303	277	ASP	charged	Strand	6.54244	279	LEU	nonpolar	Turn
1A5Z_A266_A303	266	LYS	charged	Coil	6.51995	268	VAL	nonpolar	Strand
1A5Z_A266_A303	297	GLY	polar	Strand	6.44438	299	GLU	charged	Strand
1A5Z_A266_A303	298	VAL	nonpolar	Strand	6.41999	301	ARG	charged	Strand
1A5Z_A266_A303	285	LEU	nonpolar	Strand	6.38399	287	ILE	nonpolar	Strand
1A5Z_A266_A303	294	GLY	polar	Strand	6.37898	298	VAL	nonpolar	Strand
1A5Z_A266_A303	267	ARG	charged	Strand	6.34566	269	LEU	nonpolar	Strand
1A5Z_A266_A303	280	GLY	polar	Turn	6.31036	282	LYS	charged	Strand
1A5Z_A266_A303	270	THR	polar	Strand	6.29228	291	VAL	nonpolar	Strand
1A5Z_A266_A303	289	VAL	nonpolar	Strand	6.27683	291	VAL	nonpolar	Strand
1A5Z_A266_A303	275	LEU	nonpolar	Strand	6.23894	278	TYR	polar	Strand
1A5Z_A266_A303	269	LEU	nonpolar	Strand	6.23787	292	THR	polar	Strand
1A5Z_A266_A303	301	ARG	charged	Strand	6.23088	303	LEU	nonpolar	Coil
1A5Z_A266_A303	293	LEU	nonpolar	Strand	6.17039	299	GLU	charged	Strand
1A5Z_A266_A303	271	LEU	nonpolar	Strand	6.10297	289	VAL	nonpolar	Strand
1A5Z_A266_A303	275	LEU	nonpolar	Strand	6.08011	282	LYS	charged	Strand
1A5Z_A266_A303	290	PRO	nonpolar	Strand	6.07525	302	ILE	nonpolar	Strand
1A5Z_A266_A303	275	LEU	nonpolar	Strand	6.03716	286	CYS	polar	Strand
1A5Z_A266_A303	273	VAL	nonpolar	Strand	6.01527	288	SER	polar	Strand
1A5Z_A266_A303	273	VAL	nonpolar	Strand	5.98997	275	LEU	nonpolar	Strand
1A5Z_A266_A303	275	LEU	nonpolar	Strand	5.96447	283	ASP	charged	Strand
1A5Z_A266_A303	271	LEU	nonpolar	Strand	5.91837	273	VAL	nonpolar	Strand
1A5Z_A266_A303	277	ASP	charged	Strand	5.8797	280	GLY	polar	Turn
1A5Z_A266_A303	275	LEU	nonpolar	Strand	5.85577	285	LEU	nonpolar	Strand
1A5Z_A266_A303	267	ARG	charged	Strand	5.8531	293	LEU	nonpolar	Strand
1A5Z_A266_A303	268	VAL	nonpolar	Strand	5.76892	290	PRO	nonpolar	Strand
1A5Z_A266_A303	282	LYS	charged	Strand	5.76551	285	LEU	nonpolar	Strand
1A5Z_A266_A303	292	THR	polar	Strand	5.72316	298	VAL	nonpolar	Strand
1A5Z_A266_A303	279	LEU	nonpolar	Turn	5.69597	281	VAL	nonpolar	Strand
1A5Z_A266_A303	272	SER	polar	Strand	5.61954	286	CYS	polar	Strand
1A5Z_A266_A303	295	LYS	charged	Turn	5.61474	297	GLY	polar	Strand
1A5Z_A266_A303	269	LEU	nonpolar	Strand	5.61399	291	VAL	nonpolar	Strand
1A5Z_A266_A303	291	VAL	nonpolar	Strand	5.61306	303	LEU	nonpolar	Coil
1A5Z_A266_A303	269	LEU	nonpolar	Strand	5.56734	271	LEU	nonpolar	Strand
1A5Z_A266_A303	277	ASP	charged	Strand	5.5673	281	VAL	nonpolar	Strand
1A5Z_A266_A303	293	LEU	nonpolar	Strand	5.52652	297	GLY	polar	Strand
1A5Z_A266_A303	292	THR	polar	Strand	5.46783	299	GLU	charged	Strand
1A5Z_A266_A303	275	LEU	nonpolar	Strand	5.45902	277	ASP	charged	Strand
1A5Z_A266_A303	274	TYR	polar	Strand	5.45495	285	LEU	nonpolar	Strand
1A5Z_A266_A303	294	GLY	polar	Strand	5.44559	296	HIS	charged	Turn
1A5Z_A266_A303	273	VAL	nonpolar	Strand	5.41612	287	ILE	nonpolar	Strand
1A5Z_A266_A303	278	TYR	polar	Strand	5.41061	280	GLY	polar	Turn
1A5Z_A266_A303	278	TYR	polar	Strand	5.4001	281	VAL	nonpolar	Strand
1A5Z_A266_A303	267	ARG	charged	Strand	5.36476	292	THR	polar	Strand
1A5Z_A266_A303	269	LEU	nonpolar	Strand	5.32536	290	PRO	nonpolar	Strand
1A5Z_A266_A303	268	VAL	nonpolar	Strand	5.31245	291	VAL	nonpolar	Strand
1A5Z_A266_A303	270	THR	polar	Strand	5.30301	288	SER	polar	Strand
1A5Z_A266_A303	291	VAL	nonpolar	Strand	5.29825	301	ARG	charged	Strand
1A5Z_A266_A303	290	PRO	nonpolar	Strand	5.29693	303	LEU	nonpolar	Coil
1A5Z_A266_A303	276	GLU	charged	Strand	5.27346	282	LYS	charged	Strand
1A5Z_A266_A303	294	GLY	polar	Strand	5.26912	297	GLY	polar	Strand
1A5Z_A266_A303	276	GLU	charged	Strand	5.26088	283	ASP	charged	Strand
1A5Z_A266_A303	292	THR	polar	Strand	5.15763	301	ARG	charged	Strand
1A5Z_A266_A303	266	LYS	charged	Coil	5.06319	292	THR	polar	Strand
1A5Z_A266_A303	271	LEU	nonpolar	Strand	4.933	288	SER	polar	Strand
1A5Z_A266_A303	266	LYS	charged	Coil	4.81429	293	LEU	nonpolar	Strand
1A5Z_A266_A303	266	LYS	charged	Coil	4.8078	294	GLY	polar	Strand
1A5Z_A266_A303	273	VAL	nonpolar	Strand	4.79811	286	CYS	polar	Strand
1A5Z_A266_A303	270	THR	polar	Strand	4.74759	289	VAL	nonpolar	Strand
1A5Z_A266_A303	293	LEU	nonpolar	Strand	4.62796	298	VAL	nonpolar	Strand
1A5Z_A266_A303	277	ASP	charged	Strand	4.52299	282	LYS	charged	Strand
1A5Z_A266_A303	268	VAL	nonpolar	Strand	4.44878	292	THR	polar	Strand
1A5Z_A266_A303	270	THR	polar	Strand	4.41797	290	PRO	nonpolar	Strand
1A5Z_A266_A303	272	SER	polar	Strand	4.36437	287	ILE	nonpolar	Strand
1A5Z_A266_A303	291	VAL	nonpolar	Strand	4.2239	302	ILE	nonpolar	Strand
1A5Z_A266_A303	274	TYR	polar	Strand	4.01521	286	CYS	polar	Strand
1A5Z_A266_A303	289	VAL	nonpolar	Strand	3.89708	290	PRO	nonpolar	Strand
1A5Z_A266_A303	292	THR	polar	Strand	3.8803	293	LEU	nonpolar	Strand
1A5Z_A266_A303	272	SER	polar	Strand	3.85424	288	SER	polar	Strand
1A5Z_A266_A303	293	LEU	nonpolar	Strand	3.84856	294	GLY	polar	Strand
1A5Z_A266_A303	287	ILE	nonpolar	Strand	3.83648	288	SER	polar	Strand
1A5Z_A266_A303	294	GLY	polar	Strand	3.83155	295	LYS	charged	Turn
1A5Z_A266_A303	267	ARG	charged	Strand	3.83038	268	VAL	nonpolar	Strand
1A5Z_A266_A303	278	TYR	polar	Strand	3.82446	279	LEU	nonpolar	Turn
1A5Z_A266_A303	276	GLU	charged	Strand	3.82117	277	ASP	charged	Strand
1A5Z_A266_A303	269	LEU	nonpolar	Strand	3.81974	270	THR	polar	Strand
1A5Z_A266_A303	272	SER	polar	Strand	3.81632	273	VAL	nonpolar	Strand
1A5Z_A266_A303	275	LEU	nonpolar	Strand	3.81141	276	GLU	charged	Strand
1A5Z_A266_A303	271	LEU	nonpolar	Strand	3.80977	272	SER	polar	Strand
1A5Z_A266_A303	285	LEU	nonpolar	Strand	3.80856	286	CYS	polar	Strand
1A5Z_A266_A303	283	ASP	charged	Strand	3.80714	285	LEU	nonpolar	Strand
1A5Z_A266_A303	302	ILE	nonpolar	Strand	3.80677	303	LEU	nonpolar	Coil
1A5Z_A266_A303	277	ASP	charged	Strand	3.80227	278	TYR	polar	Strand
1A5Z_A266_A303	295	LYS	charged	Turn	3.80031	296	HIS	charged	Turn
1A5Z_A266_A303	299	GLU	charged	Strand	3.79647	301	ARG	charged	Strand
1A5Z_A266_A303	297	GLY	polar	Strand	3.79604	298	VAL	nonpolar	Strand
1A5Z_A266_A303	296	HIS	charged	Turn	3.7945	297	GLY	polar	Strand
1A5Z_A266_A303	286	CYS	polar	Strand	3.79359	287	ILE	nonpolar	Strand
1A5Z_A266_A303	280	GLY	polar	Turn	3.79187	281	VAL	nonpolar	Strand
1A5Z_A266_A303	268	VAL	nonpolar	Strand	3.79091	269	LEU	nonpolar	Strand
1A5Z_A266_A303	279	LEU	nonpolar	Turn	3.78738	280	GLY	polar	Turn
1A5Z_A266_A303	281	VAL	nonpolar	Strand	3.78312	282	LYS	charged	Strand
1A5Z_A266_A303	282	LYS	charged	Strand	3.78114	283	ASP	charged	Strand
1A5Z_A266_A303	288	SER	polar	Strand	3.7765	289	VAL	nonpolar	Strand
1A5Z_A266_A303	266	LYS	charged	Coil	3.7751	267	ARG	charged	Strand
1A5Z_A266_A303	270	THR	polar	Strand	3.77469	271	LEU	nonpolar	Strand
1A5Z_A266_A303	291	VAL	nonpolar	Strand	3.76626	292	THR	polar	Strand
1A5Z_A266_A303	301	ARG	charged	Strand	3.76348	302	ILE	nonpolar	Strand
1A5Z_A266_A303	298	VAL	nonpolar	Strand	3.75691	299	GLU	charged	Strand
1A5Z_A266_A303	274	TYR	polar	Strand	3.75617	275	LEU	nonpolar	Strand
1A5Z_A266_A303	290	PRO	nonpolar	Strand	3.74006	291	VAL	nonpolar	Strand
1A5Z_A266_A303	273	VAL	nonpolar	Strand	3.73118	274	TYR	polar	Strand
1A7S_A121_A163	141	PRO	nonpolar	Turn	10.5568	144	VAL	nonpolar	Strand
1A7S_A121_A163	149	THR	polar	Coil	10.5397	155	ARG	charged	Turn
1A7S_A121_A163	159	VAL	nonpolar	Coil	10.5373	162	GLY	polar	Strand
1A7S_A121_A163	122	ARG	charged	Strand	10.5062	144	VAL	nonpolar	Strand
1A7S_A121_A163	126	ALA	nonpolar	Strand	10.4717	146	VAL	nonpolar	Strand
1A7S_A121_A163	121	THR	polar	Coil	10.4621	145	ASN	polar	Strand
1A7S_A121_A163	124	GLN	polar	Strand	10.4605	163	VAL	nonpolar	Coil
1A7S_A121_A163	123	CYS	polar	Strand	10.4434	143	PHE	nonpolar	Strand
1A7S_A121_A163	122	ARG	charged	Strand	10.4161	125	VAL	nonpolar	Strand
1A7S_A121_A163	153	GLN	polar	310Helix	10.4065	158	ASN	polar	Turn
1A7S_A121_A163	124	GLN	polar	Strand	10.3812	142	ARG	charged	Strand
1A7S_A121_A163	145	ASN	polar	Strand	10.3352	148	VAL	nonpolar	Strand
1A7S_A121_A163	123	CYS	polar	Strand	10.3349	126	ALA	nonpolar	Strand
1A7S_A121_A163	124	GLN	polar	Strand	10.3311	127	GLY	polar	Strand
1A7S_A121_A163	137	LEU	nonpolar	Bridge	10.3284	142	ARG	charged	Strand
1A7S_A121_A163	123	CYS	polar	Strand	10.3283	163	VAL	nonpolar	Coil
1A7S_A121_A163	129	GLY	polar	Coil	10.3047	134	GLY	polar	Turn
1A7S_A121_A163	125	VAL	nonpolar	Strand	10.295	141	PRO	nonpolar	Turn
1A7S_A121_A163	125	VAL	nonpolar	Strand	10.2745	147	THR	polar	Strand
1A7S_A121_A163	144	VAL	nonpolar	Strand	10.2696	162	GLY	polar	Strand
1A7S_A121_A163	126	ALA	nonpolar	Strand	10.2655	140	PHE	nonpolar	Turn
1A7S_A121_A163	130	SER	polar	Bridge	10.2577	141	PRO	nonpolar	Turn
1A7S_A121_A163	121	THR	polar	Coil	10.2075	150	PRO	nonpolar	Coil
1A7S_A121_A163	153	GLN	polar	310Helix	10.2045	156	PRO	nonpolar	Turn
1A7S_A121_A163	147	THR	polar	Strand	10.2004	159	VAL	nonpolar	Coil
1A7S_A121_A163	124	GLN	polar	Strand	10.193	148	VAL	nonpolar	Strand
1A7S_A121_A163	153	GLN	polar	310Helix	10.1791	162	GLY	polar	Strand
1A7S_A121_A163	121	THR	polar	Coil	10.1657	124	GLN	polar	Strand
1A7S_A121_A163	151	GLU	charged	310Helix	10.1272	161	THR	polar	Strand
1A7S_A121_A163	133	SER	polar	Turn	10.1079	137	LEU	nonpolar	Bridge
1A7S_A121_A163	140	PHE	nonpolar	Turn	10.0312	143	PHE	nonpolar	Strand
1A7S_A121_A163	144	VAL	nonpolar	Strand	10.0291	147	THR	polar	Strand
1A7S_A121_A163	129	GLY	polar	Coil	9.99138	143	PHE	nonpolar	Strand
1A7S_A121_A163	123	CYS	polar	Strand	9.98989	162	GLY	polar	Strand
1A7S_A121_A163	122	ARG	charged	Strand	9.98025	149	THR	polar	Coil
1A7S_A121_A163	152	ASP	charged	310Helix	9.93693	160	CYS	polar	Coil
1A7S_A121_A163	150	PRO	nonpolar	Coil	9.93552	162	GLY	polar	Strand
1A7S_A121_A163	148	VAL	nonpolar	Strand	9.93132	153	GLN	polar	310Helix
1A7S_A121_A163	125	VAL	nonpolar	Strand	9.88556	161	THR	polar	Strand
1A7S_A121_A163	150	PRO	nonpolar	Coil	9.8593	155	ARG	charged	Turn
1A7S_A121_A163	122	ARG	charged	Strand	9.85307	162	GLY	polar	Strand
1A7S_A121_A163	153	GLN	polar	310Helix	9.83652	159	VAL	nonpolar	Coil
1A7S_A121_A163	122	ARG	charged	Strand	9.81462	163	VAL	nonpolar	Coil
1A7S_A121_A163	131	GLN	polar	Coil	9.77771	142	ARG	charged	Strand
1A7S_A121_A163	157	ASN	polar	Turn	9.76036	160	CYS	polar	Coil
1A7S_A121_A163	158	ASN	polar	Turn	9.75514	161	THR	polar	Strand
1A7S_A121_A163	127	GLY	polar	Strand	9.72941	139	ARG	charged	Turn
1A7S_A121_A163	124	GLN	polar	Strand	9.69264	161	THR	polar	Strand
1A7S_A121_A163	128	TRP	nonpolar	Coil	9.68595	136	ARG	charged	Coil
1A7S_A121_A163	156	PRO	nonpolar	Turn	9.67042	160	CYS	polar	Coil
1A7S_A121_A163	147	THR	polar	Strand	9.64375	150	PRO	nonpolar	Coil
1A7S_A121_A163	145	ASN	polar	Strand	9.64114	161	THR	polar	Strand
1A7S_A121_A163	129	GLY	polar	Coil	9.63256	133	SER	polar	Turn
1A7S_A121_A163	148	VAL	nonpolar	Strand	9.56811	154	CYS	polar	Coil
1A7S_A121_A163	137	LEU	nonpolar	Bridge	9.53572	141	PRO	nonpolar	Turn
1A7S_A121_A163	130	SER	polar	Bridge	9.53395	142	ARG	charged	Strand
1A7S_A121_A163	143	PHE	nonpolar	Strand	9.52625	146	VAL	nonpolar	Strand
1A7S_A121_A163	150	PRO	nonpolar	Coil	9.51529	159	VAL	nonpolar	Coil
1A7S_A121_A163	128	TRP	nonpolar	Coil	9.49158	131	GLN	polar	Coil
1A7S_A121_A163	130	SER	polar	Bridge	9.47496	139	ARG	charged	Turn
1A7S_A121_A163	146	VAL	nonpolar	Strand	9.44636	160	CYS	polar	Coil
1A7S_A121_A163	127	GLY	polar	Strand	9.39808	137	LEU	nonpolar	Bridge
1A7S_A121_A163	152	ASP	charged	310Helix	9.39676	156	PRO	nonpolar	Turn
1A7S_A121_A163	151	GLU	charged	310Helix	9.35958	158	ASN	polar	Turn
1A7S_A121_A163	127	GLY	polar	Strand	9.33605	144	VAL	nonpolar	Strand
1A7S_A121_A163	149	THR	polar	Coil	9.3279	163	VAL	nonpolar	Coil
1A7S_A121_A163	129	GLY	polar	Coil	9.2959	140	PHE	nonpolar	Turn
1A7S_A121_A163	135	GLY	polar	Turn	9.28351	138	SER	polar	Turn
1A7S_A121_A163	146	VAL	nonpolar	Strand	9.27496	149	THR	polar	Coil
1A7S_A121_A163	153	GLN	polar	310Helix	9.27267	161	THR	polar	Strand
1A7S_A121_A163	132	ARG	charged	Turn	9.26663	137	LEU	nonpolar	Bridge
1A7S_A121_A163	121	THR	polar	Coil	9.25784	161	THR	polar	Strand
1A7S_A121_A163	134	GLY	polar	Turn	9.12371	137	LEU	nonpolar	Bridge
1A7S_A121_A163	139	ARG	charged	Turn	9.09317	142	ARG	charged	Strand
1A7S_A121_A163	122	ARG	charged	Strand	9.07884	161	THR	polar	Strand
1A7S_A121_A163	126	ALA	nonpolar	Strand	9.07197	145	ASN	polar	Strand
1A7S_A121_A163	136	ARG	charged	Coil	9.05927	139	ARG	charged	Turn
1A7S_A121_A163	148	VAL	nonpolar	Strand	8.93435	163	VAL	nonpolar	Coil
1A7S_A121_A163	145	ASN	polar	Strand	8.90949	162	GLY	polar	Strand
1A7S_A121_A163	127	GLY	polar	Strand	8.90074	130	SER	polar	Bridge
1A7S_A121_A163	128	TRP	nonpolar	Coil	8.89592	143	PHE	nonpolar	Strand
1A7S_A121_A163	129	GLY	polar	Coil	8.88807	132	ARG	charged	Turn
1A7S_A121_A163	129	GLY	polar	Coil	8.86793	135	GLY	polar	Turn
1A7S_A121_A163	137	LEU	nonpolar	Bridge	8.79433	140	PHE	nonpolar	Turn
1A7S_A121_A163	150	PRO	nonpolar	Coil	8.77951	161	THR	polar	Strand
1A7S_A121_A163	133	SER	polar	Turn	8.77345	136	ARG	charged	Coil
1A7S_A121_A163	154	CYS	polar	Coil	8.72643	161	THR	polar	Strand
1A7S_A121_A163	129	GLY	polar	Coil	8.6721	139	ARG	charged	Turn
1A7S_A121_A163	131	GLN	polar	Coil	8.67083	134	GLY	polar	Turn
1A7S_A121_A163	126	ALA	nonpolar	Strand	8.66554	129	GLY	polar	Coil
1A7S_A121_A163	148	VAL	nonpolar	Strand	8.66349	151	GLU	charged	310Helix
1A7S_A121_A163	144	VAL	nonpolar	Strand	8.63305	163	VAL	nonpolar	Coil
1A7S_A121_A163	154	CYS	polar	Coil	8.55537	157	ASN	polar	Turn
1A7S_A121_A163	123	CYS	polar	Strand	8.5488	161	THR	polar	Strand
1A7S_A121_A163	123	CYS	polar	Strand	8.5483	144	VAL	nonpolar	Strand
1A7S_A121_A163	121	THR	polar	Coil	8.44979	146	VAL	nonpolar	Strand
1A7S_A121_A163	125	VAL	nonpolar	Strand	8.43639	142	ARG	charged	Strand
1A7S_A121_A163	121	THR	polar	Coil	8.39076	149	THR	polar	Coil
1A7S_A121_A163	127	GLY	polar	Strand	8.36043	138	SER	polar	Turn
1A7S_A121_A163	127	GLY	polar	Strand	8.31087	140	PHE	nonpolar	Turn
1A7S_A121_A163	147	THR	polar	Strand	8.27248	160	CYS	polar	Coil
1A7S_A121_A163	151	GLU	charged	310Helix	8.2622	159	VAL	nonpolar	Coil
1A7S_A121_A163	124	GLN	polar	Strand	8.19527	147	THR	polar	Strand
1A7S_A121_A163	155	ARG	charged	Turn	8.13856	160	CYS	polar	Coil
1A7S_A121_A163	149	THR	polar	Coil	8.11136	152	ASP	charged	310Helix
1A7S_A121_A163	132	ARG	charged	Turn	8.09978	136	ARG	charged	Coil
1A7S_A121_A163	150	PRO	nonpolar	Coil	8.08864	160	CYS	polar	Coil
1A7S_A121_A163	129	GLY	polar	Coil	8.05002	142	ARG	charged	Strand
1A7S_A121_A163	129	GLY	polar	Coil	8.01597	141	PRO	nonpolar	Turn
1A7S_A121_A163	151	GLU	charged	310Helix	7.952	160	CYS	polar	Coil
1A7S_A121_A163	131	GLN	polar	Coil	7.9273	138	SER	polar	Turn
1A7S_A121_A163	149	THR	polar	Coil	7.90716	159	VAL	nonpolar	Coil
1A7S_A121_A163	151	GLU	charged	310Helix	7.76968	156	PRO	nonpolar	Turn
1A7S_A121_A163	129	GLY	polar	Coil	7.76417	136	ARG	charged	Coil
1A7S_A121_A163	155	ARG	charged	Turn	7.60841	159	VAL	nonpolar	Coil
1A7S_A121_A163	130	SER	polar	Bridge	7.60269	134	GLY	polar	Turn
1A7S_A121_A163	138	SER	polar	Turn	7.59993	142	ARG	charged	Strand
1A7S_A121_A163	153	GLN	polar	310Helix	7.59876	160	CYS	polar	Coil
1A7S_A121_A163	156	PRO	nonpolar	Turn	7.55448	159	VAL	nonpolar	Coil
1A7S_A121_A163	131	GLN	polar	Coil	7.52387	136	ARG	charged	Coil
1A7S_A121_A163	131	GLN	polar	Coil	7.50626	137	LEU	nonpolar	Bridge
1A7S_A121_A163	123	CYS	polar	Strand	7.48261	148	VAL	nonpolar	Strand
1A7S_A121_A163	126	ALA	nonpolar	Strand	7.30346	128	TRP	nonpolar	Coil
1A7S_A121_A163	149	THR	polar	Coil	7.25349	154	CYS	polar	Coil
1A7S_A121_A163	145	ASN	polar	Strand	7.23057	163	VAL	nonpolar	Coil
1A7S_A121_A163	125	VAL	nonpolar	Strand	7.22689	146	VAL	nonpolar	Strand
1A7S_A121_A163	157	ASN	polar	Turn	7.19969	159	VAL	nonpolar	Coil
1A7S_A121_A163	152	ASP	charged	310Helix	7.15852	155	ARG	charged	Turn
1A7S_A121_A163	153	GLN	polar	310Helix	7.11231	155	ARG	charged	Turn
1A7S_A121_A163	122	ARG	charged	Strand	7.1119	124	GLN	polar	Strand
1A7S_A121_A163	142	ARG	charged	Strand	7.10105	144	VAL	nonpolar	Strand
1A7S_A121_A163	160	CYS	polar	Coil	7.09431	162	GLY	polar	Strand
1A7S_A121_A163	161	THR	polar	Strand	7.0901	163	VAL	nonpolar	Coil
1A7S_A121_A163	150	PRO	nonpolar	Coil	7.0699	154	CYS	polar	Coil
1A7S_A121_A163	130	SER	polar	Bridge	7.03839	133	SER	polar	Turn
1A7S_A121_A163	148	VAL	nonpolar	Strand	7.02723	159	VAL	nonpolar	Coil
1A7S_A121_A163	145	ASN	polar	Strand	7.01852	147	THR	polar	Strand
1A7S_A121_A163	131	GLN	polar	Coil	7.01539	133	SER	polar	Turn
1A7S_A121_A163	143	PHE	nonpolar	Strand	7.01438	145	ASN	polar	Strand
1A7S_A121_A163	125	VAL	nonpolar	Strand	6.97688	127	GLY	polar	Strand
1A7S_A121_A163	123	CYS	polar	Strand	6.97169	125	VAL	nonpolar	Strand
1A7S_A121_A163	122	ARG	charged	Strand	6.94527	145	ASN	polar	Strand
1A7S_A121_A163	154	CYS	polar	Coil	6.91625	159	VAL	nonpolar	Coil
1A7S_A121_A163	141	PRO	nonpolar	Turn	6.91399	143	PHE	nonpolar	Strand
1A7S_A121_A163	154	CYS	polar	Coil	6.90435	156	PRO	nonpolar	Turn
1A7S_A121_A163	159	VAL	nonpolar	Coil	6.86427	161	THR	polar	Strand
1A7S_A121_A163	146	VAL	nonpolar	Strand	6.85134	148	VAL	nonpolar	Strand
1A7S_A121_A163	128	TRP	nonpolar	Coil	6.84013	130	SER	polar	Bridge
1A7S_A121_A163	148	VAL	nonpolar	Strand	6.83949	150	PRO	nonpolar	Coil
1A7S_A121_A163	134	GLY	polar	Turn	6.83419	136	ARG	charged	Coil
1A7S_A121_A163	129	GLY	polar	Coil	6.83404	131	GLN	polar	Coil
1A7S_A121_A163	125	VAL	nonpolar	Strand	6.80304	145	ASN	polar	Strand
1A7S_A121_A163	124	GLN	polar	Strand	6.74661	143	PHE	nonpolar	Strand
1A7S_A121_A163	154	CYS	polar	Coil	6.73065	158	ASN	polar	Turn
1A7S_A121_A163	138	SER	polar	Turn	6.69978	141	PRO	nonpolar	Turn
1A7S_A121_A163	151	GLU	charged	310Helix	6.69726	155	ARG	charged	Turn
1A7S_A121_A163	139	ARG	charged	Turn	6.68938	141	PRO	nonpolar	Turn
1A7S_A121_A163	124	GLN	polar	Strand	6.678	126	ALA	nonpolar	Strand
1A7S_A121_A163	122	ARG	charged	Strand	6.65607	148	VAL	nonpolar	Strand
1A7S_A121_A163	135	GLY	polar	Turn	6.63247	137	LEU	nonpolar	Bridge
1A7S_A121_A163	126	ALA	nonpolar	Strand	6.55375	141	PRO	nonpolar	Turn
1A7S_A121_A163	126	ALA	nonpolar	Strand	6.54439	144	VAL	nonpolar	Strand
1A7S_A121_A163	127	GLY	polar	Strand	6.54301	143	PHE	nonpolar	Strand
1A7S_A121_A163	149	THR	polar	Coil	6.53044	153	GLN	polar	310Helix
1A7S_A121_A163	148	VAL	nonpolar	Strand	6.5192	162	GLY	polar	Strand
1A7S_A121_A163	136	ARG	charged	Coil	6.51647	138	SER	polar	Turn
1A7S_A121_A163	121	THR	polar	Coil	6.43354	123	CYS	polar	Strand
1A7S_A121_A163	131	GLN	polar	Coil	6.42922	135	GLY	polar	Turn
1A7S_A121_A163	128	TRP	nonpolar	Coil	6.39555	139	ARG	charged	Turn
1A7S_A121_A163	149	THR	polar	Coil	6.38716	162	GLY	polar	Strand
1A7S_A121_A163	140	PHE	nonpolar	Turn	6.37828	142	ARG	charged	Strand
1A7S_A121_A163	137	LEU	nonpolar	Bridge	6.3781	139	ARG	charged	Turn
1A7S_A121_A163	147	THR	polar	Strand	6.2993	149	THR	polar	Coil
1A7S_A121_A163	128	TRP	nonpolar	Coil	6.28187	142	ARG	charged	Strand
1A7S_A121_A163	144	VAL	nonpolar	Strand	6.26085	146	VAL	nonpolar	Strand
1A7S_A121_A163	149	THR	polar	Coil	6.24356	151	GLU	charged	310Helix
1A7S_A121_A163	128	TRP	nonpolar	Coil	6.22904	140	PHE	nonpolar	Turn
1A7S_A121_A163	147	THR	polar	Strand	6.19082	163	VAL	nonpolar	Coil
1A7S_A121_A163	158	ASN	polar	Turn	6.15443	160	CYS	polar	Coil
1A7S_A121_A163	132	ARG	charged	Turn	6.11265	134	GLY	polar	Turn
1A7S_A121_A163	128	TRP	nonpolar	Coil	5.99271	137	LEU	nonpolar	Bridge
1A7S_A121_A163	146	VAL	nonpolar	Strand	5.92645	161	THR	polar	Strand
1A7S_A121_A163	123	CYS	polar	Strand	5.92296	147	THR	polar	Strand
1A7S_A121_A163	122	ARG	charged	Strand	5.89939	146	VAL	nonpolar	Strand
1A7S_A121_A163	123	CYS	polar	Strand	5.89435	145	ASN	polar	Strand
1A7S_A121_A163	130	SER	polar	Bridge	5.84071	138	SER	polar	Turn
1A7S_A121_A163	129	GLY	polar	Coil	5.82883	138	SER	polar	Turn
1A7S_A121_A163	154	CYS	polar	Coil	5.70892	160	CYS	polar	Coil
1A7S_A121_A163	155	ARG	charged	Turn	5.70428	157	ASN	polar	Turn
1A7S_A121_A163	150	PRO	nonpolar	Coil	5.69629	153	GLN	polar	310Helix
1A7S_A121_A163	155	ARG	charged	Turn	5.68177	158	ASN	polar	Turn
1A7S_A121_A163	125	VAL	nonpolar	Strand	5.67034	144	VAL	nonpolar	Strand
1A7S_A121_A163	148	VAL	nonpolar	Strand	5.65338	160	CYS	polar	Coil
1A7S_A121_A163	130	SER	polar	Bridge	5.62416	132	ARG	charged	Turn
1A7S_A121_A163	124	GLN	polar	Strand	5.60446	144	VAL	nonpolar	Strand
1A7S_A121_A163	127	GLY	polar	Strand	5.58963	129	GLY	polar	Coil
1A7S_A121_A163	149	THR	polar	Coil	5.57626	160	CYS	polar	Coil
1A7S_A121_A163	133	SER	polar	Turn	5.57473	135	GLY	polar	Turn
1A7S_A121_A163	124	GLN	polar	Strand	5.57014	146	VAL	nonpolar	Strand
1A7S_A121_A163	125	VAL	nonpolar	Strand	5.56553	143	PHE	nonpolar	Strand
1A7S_A121_A163	121	THR	polar	Coil	5.54828	147	THR	polar	Strand
1A7S_A121_A163	127	GLY	polar	Strand	5.54591	142	ARG	charged	Strand
1A7S_A121_A163	146	VAL	nonpolar	Strand	5.52686	162	GLY	polar	Strand
1A7S_A121_A163	130	SER	polar	Bridge	5.51021	135	GLY	polar	Turn
1A7S_A121_A163	126	ALA	nonpolar	Strand	5.43057	142	ARG	charged	Strand
1A7S_A121_A163	156	PRO	nonpolar	Turn	5.4251	158	ASN	polar	Turn
1A7S_A121_A163	150	PRO	nonpolar	Coil	5.41851	152	ASP	charged	310Helix
1A7S_A121_A163	147	THR	polar	Strand	5.41434	162	GLY	polar	Strand
1A7S_A121_A163	121	THR	polar	Coil	5.40515	148	VAL	nonpolar	Strand
1A7S_A121_A163	152	ASP	charged	310Helix	5.39482	154	CYS	polar	Coil
1A7S_A121_A163	138	SER	polar	Turn	5.36308	140	PHE	nonpolar	Turn
1A7S_A121_A163	151	GLU	charged	310Helix	5.35078	153	GLN	polar	310Helix
1A7S_A121_A163	130	SER	polar	Bridge	5.28814	136	ARG	charged	Coil
1A7S_A121_A163	132	ARG	charged	Turn	5.26559	135	GLY	polar	Turn
1A7S_A121_A163	123	CYS	polar	Strand	5.26069	146	VAL	nonpolar	Strand
1A7S_A121_A163	147	THR	polar	Strand	5.18445	161	THR	polar	Strand
1A7S_A121_A163	146	VAL	nonpolar	Strand	5.1728	163	VAL	nonpolar	Coil
1A7S_A121_A163	149	THR	polar	Coil	5.14346	161	THR	polar	Strand
1A7S_A121_A163	151	GLU	charged	310Helix	5.09541	154	CYS	polar	Coil
1A7S_A121_A163	127	GLY	polar	Strand	5.08251	141	PRO	nonpolar	Turn
1A7S_A121_A163	128	TRP	nonpolar	Coil	5.0363	138	SER	polar	Turn
1A7S_A121_A163	129	GLY	polar	Coil	4.81084	137	LEU	nonpolar	Bridge
1A7S_A121_A163	128	TRP	nonpolar	Coil	4.71031	141	PRO	nonpolar	Turn
1A7S_A121_A163	122	ARG	charged	Strand	4.5926	147	THR	polar	Strand
1A7S_A121_A163	124	GLN	polar	Strand	4.57225	145	ASN	polar	Strand
1A7S_A121_A163	148	VAL	nonpolar	Strand	4.31771	161	THR	polar	Strand
1A7S_A121_A163	130	SER	polar	Bridge	4.19391	137	LEU	nonpolar	Bridge
1A7S_A121_A163	126	ALA	nonpolar	Strand	4.05162	143	PHE	nonpolar	Strand
1A7S_A121_A163	156	PRO	nonpolar	Turn	3.83017	157	ASN	polar	Turn
1A7S_A121_A163	141	PRO	nonpolar	Turn	3.82892	142	ARG	charged	Strand
1A7S_A121_A163	147	THR	polar	Strand	3.82294	148	VAL	nonpolar	Strand
1A7S_A121_A163	130	SER	polar	Bridge	3.82277	131	GLN	polar	Coil
1A7S_A121_A163	159	VAL	nonpolar	Coil	3.82212	160	CYS	polar	Coil
1A7S_A121_A163	133	SER	polar	Turn	3.81438	134	GLY	polar	Turn
1A7S_A121_A163	128	TRP	nonpolar	Coil	3.81418	129	GLY	polar	Coil
1A7S_A121_A163	139	ARG	charged	Turn	3.81352	140	PHE	nonpolar	Turn
1A7S_A121_A163	146	VAL	nonpolar	Strand	3.81337	147	THR	polar	Strand
1A7S_A121_A163	154	CYS	polar	Coil	3.8131	155	ARG	charged	Turn
1A7S_A121_A163	138	SER	polar	Turn	3.80782	139	ARG	charged	Turn
1A7S_A121_A163	123	CYS	polar	Strand	3.80738	124	GLN	polar	Strand
1A7S_A121_A163	152	ASP	charged	310Helix	3.80457	153	GLN	polar	310Helix
1A7S_A121_A163	125	VAL	nonpolar	Strand	3.80371	126	ALA	nonpolar	Strand
1A7S_A121_A163	145	ASN	polar	Strand	3.80092	146	VAL	nonpolar	Strand
1A7S_A121_A163	142	ARG	charged	Strand	3.80028	143	PHE	nonpolar	Strand
1A7S_A121_A163	155	ARG	charged	Turn	3.79743	156	PRO	nonpolar	Turn
1A7S_A121_A163	157	ASN	polar	Turn	3.79683	158	ASN	polar	Turn
1A7S_A121_A163	134	GLY	polar	Turn	3.79647	135	GLY	polar	Turn
1A7S_A121_A163	144	VAL	nonpolar	Strand	3.79455	145	ASN	polar	Strand
1A7S_A121_A163	122	ARG	charged	Strand	3.79397	123	CYS	polar	Strand
1A7S_A121_A163	132	ARG	charged	Turn	3.79379	133	SER	polar	Turn
1A7S_A121_A163	121	THR	polar	Coil	3.78603	122	ARG	charged	Strand
1A7S_A121_A163	153	GLN	polar	310Helix	3.78482	154	CYS	polar	Coil
1A7S_A121_A163	131	GLN	polar	Coil	3.78296	132	ARG	charged	Turn
1A7S_A121_A163	148	VAL	nonpolar	Strand	3.78244	149	THR	polar	Coil
1A7S_A121_A163	136	ARG	charged	Coil	3.78001	137	LEU	nonpolar	Bridge
1A7S_A121_A163	149	THR	polar	Coil	3.77987	150	PRO	nonpolar	Coil
1A7S_A121_A163	140	PHE	nonpolar	Turn	3.77854	141	PRO	nonpolar	Turn
1A7S_A121_A163	127	GLY	polar	Strand	3.77766	128	TRP	nonpolar	Coil
1A7S_A121_A163	150	PRO	nonpolar	Coil	3.77585	151	GLU	charged	310Helix
1A7S_A121_A163	162	GLY	polar	Strand	3.77479	163	VAL	nonpolar	Coil
1A7S_A121_A163	126	ALA	nonpolar	Strand	3.7726	127	GLY	polar	Strand
1A7S_A121_A163	135	GLY	polar	Turn	3.77189	136	ARG	charged	Coil
1A7S_A121_A163	137	LEU	nonpolar	Bridge	3.77188	138	SER	polar	Turn
1A7S_A121_A163	160	CYS	polar	Coil	3.77167	161	THR	polar	Strand
1A7S_A121_A163	124	GLN	polar	Strand	3.76899	125	VAL	nonpolar	Strand
1A7S_A121_A163	151	GLU	charged	310Helix	3.76788	152	ASP	charged	310Helix
1A7S_A121_A163	158	ASN	polar	Turn	3.76711	159	VAL	nonpolar	Coil
1A7S_A121_A163	129	GLY	polar	Coil	3.76261	130	SER	polar	Bridge
1A7S_A121_A163	143	PHE	nonpolar	Strand	3.76138	144	VAL	nonpolar	Strand
1A7S_A121_A163	161	THR	polar	Strand	3.74272	162	GLY	polar	Strand
1A7S_A14_A39	25	PHE	nonpolar	Strand	10.4989	28	GLY	polar	Strand
1A7S_A14_A39	14	PHE	nonpolar	Coil	10.4195	27	GLY	polar	Strand
1A7S_A14_A39	17	SER	polar	Strand	10.3673	30	LEU	nonpolar	Strand
1A7S_A14_A39	34	ARG	charged	Turn	10.3643	37	MET	nonpolar	Strand
1A7S_A14_A39	16	ALA	nonpolar	Strand	10.3567	31	ILE	nonpolar	Strand
1A7S_A14_A39	14	PHE	nonpolar	Coil	10.3404	37	MET	nonpolar	Strand
1A7S_A14_A39	29	ALA	nonpolar	Strand	10.3345	39	ALA	nonpolar	Coil
1A7S_A14_A39	15	LEU	nonpolar	Strand	10.2508	38	THR	polar	Coil
1A7S_A14_A39	27	GLY	polar	Strand	10.2288	30	LEU	nonpolar	Strand
1A7S_A14_A39	21	GLN	polar	Turn	10.1969	25	PHE	nonpolar	Strand
1A7S_A14_A39	14	PHE	nonpolar	Coil	10.1709	17	SER	polar	Strand
1A7S_A14_A39	17	SER	polar	Strand	10.1168	36	VAL	nonpolar	Strand
1A7S_A14_A39	36	VAL	nonpolar	Strand	10.114	39	ALA	nonpolar	Coil
1A7S_A14_A39	17	SER	polar	Strand	10.0272	20	ASN	polar	Strand
1A7S_A14_A39	28	GLY	polar	Strand	10.0224	35	PHE	nonpolar	Strand
1A7S_A14_A39	18	ILE	nonpolar	Strand	10.0108	29	ALA	nonpolar	Strand
1A7S_A14_A39	17	SER	polar	Strand	10.0007	38	THR	polar	Coil
1A7S_A14_A39	18	ILE	nonpolar	Strand	9.9853	21	GLN	polar	Turn
1A7S_A14_A39	14	PHE	nonpolar	Coil	9.98467	32	HIS	charged	Strand
1A7S_A14_A39	31	ILE	nonpolar	Strand	9.95945	38	THR	polar	Coil
1A7S_A14_A39	15	LEU	nonpolar	Strand	9.86525	18	ILE	nonpolar	Strand
1A7S_A14_A39	15	LEU	nonpolar	Strand	9.82115	37	MET	nonpolar	Strand
1A7S_A14_A39	17	SER	polar	Strand	9.80872	22	GLY	polar	Turn
1A7S_A14_A39	16	ALA	nonpolar	Strand	9.80647	24	HIS	charged	Strand
1A7S_A14_A39	35	PHE	nonpolar	Strand	9.80063	38	THR	polar	Coil
1A7S_A14_A39	15	LEU	nonpolar	Strand	9.725	31	ILE	nonpolar	Strand
1A7S_A14_A39	18	ILE	nonpolar	Strand	9.70796	36	VAL	nonpolar	Strand
1A7S_A14_A39	20	ASN	polar	Strand	9.54392	26	CYS	polar	Strand
1A7S_A14_A39	27	GLY	polar	Strand	9.52065	36	VAL	nonpolar	Strand
1A7S_A14_A39	16	ALA	nonpolar	Strand	9.49381	19	GLN	polar	Strand
1A7S_A14_A39	23	ARG	charged	Strand	9.45667	26	CYS	polar	Strand
1A7S_A14_A39	22	GLY	polar	Turn	9.36514	25	PHE	nonpolar	Strand
1A7S_A14_A39	14	PHE	nonpolar	Coil	9.19858	36	VAL	nonpolar	Strand
1A7S_A14_A39	28	GLY	polar	Strand	9.17474	31	ILE	nonpolar	Strand
1A7S_A14_A39	17	SER	polar	Strand	9.16928	23	ARG	charged	Strand
1A7S_A14_A39	29	ALA	nonpolar	Strand	9.15134	32	HIS	charged	Strand
1A7S_A14_A39	30	LEU	nonpolar	Strand	9.11245	38	THR	polar	Coil
1A7S_A14_A39	15	LEU	nonpolar	Strand	9.0825	36	VAL	nonpolar	Strand
1A7S_A14_A39	32	HIS	charged	Strand	9.02207	37	MET	nonpolar	Strand
1A7S_A14_A39	18	ILE	nonpolar	Strand	8.91717	38	THR	polar	Coil
1A7S_A14_A39	16	ALA	nonpolar	Strand	8.90292	37	MET	nonpolar	Strand
1A7S_A14_A39	27	GLY	polar	Strand	8.87415	37	MET	nonpolar	Strand
1A7S_A14_A39	19	GLN	polar	Strand	8.84477	27	GLY	polar	Strand
1A7S_A14_A39	16	ALA	nonpolar	Strand	8.82452	38	THR	polar	Coil
1A7S_A14_A39	18	ILE	nonpolar	Strand	8.6776	22	GLY	polar	Turn
1A7S_A14_A39	17	SER	polar	Strand	8.65436	29	ALA	nonpolar	Strand
1A7S_A14_A39	21	GLN	polar	Turn	8.6095	24	HIS	charged	Strand
1A7S_A14_A39	29	ALA	nonpolar	Strand	8.53717	35	PHE	nonpolar	Strand
1A7S_A14_A39	33	ALA	nonpolar	Turn	8.42678	36	VAL	nonpolar	Strand
1A7S_A14_A39	16	ALA	nonpolar	Strand	8.39409	26	CYS	polar	Strand
1A7S_A14_A39	27	GLY	polar	Strand	8.38362	39	ALA	nonpolar	Coil
1A7S_A14_A39	14	PHE	nonpolar	Coil	8.27779	28	GLY	polar	Strand
1A7S_A14_A39	26	CYS	polar	Strand	8.26608	39	ALA	nonpolar	Coil
1A7S_A14_A39	18	ILE	nonpolar	Strand	8.08634	23	ARG	charged	Strand
1A7S_A14_A39	31	ILE	nonpolar	Strand	8.03827	34	ARG	charged	Turn
1A7S_A14_A39	30	LEU	nonpolar	Strand	7.98143	34	ARG	charged	Turn
1A7S_A14_A39	24	HIS	charged	Strand	7.9587	27	GLY	polar	Strand
1A7S_A14_A39	26	CYS	polar	Strand	7.95008	38	THR	polar	Coil
1A7S_A14_A39	14	PHE	nonpolar	Coil	7.78613	31	ILE	nonpolar	Strand
1A7S_A14_A39	17	SER	polar	Strand	7.68189	25	PHE	nonpolar	Strand
1A7S_A14_A39	28	GLY	polar	Strand	7.61943	39	ALA	nonpolar	Coil
1A7S_A14_A39	16	ALA	nonpolar	Strand	7.52836	36	VAL	nonpolar	Strand
1A7S_A14_A39	19	GLN	polar	Strand	7.27029	26	CYS	polar	Strand
1A7S_A14_A39	18	ILE	nonpolar	Strand	7.212	28	GLY	polar	Strand
1A7S_A14_A39	25	PHE	nonpolar	Strand	7.19788	27	GLY	polar	Strand
1A7S_A14_A39	37	MET	nonpolar	Strand	7.16866	39	ALA	nonpolar	Coil
1A7S_A14_A39	34	ARG	charged	Turn	7.1525	36	VAL	nonpolar	Strand
1A7S_A14_A39	27	GLY	polar	Strand	7.13804	29	ALA	nonpolar	Strand
1A7S_A14_A39	30	LEU	nonpolar	Strand	7.11233	33	ALA	nonpolar	Turn
1A7S_A14_A39	18	ILE	nonpolar	Strand	7.09526	20	ASN	polar	Strand
1A7S_A14_A39	32	HIS	charged	Strand	7.09055	36	VAL	nonpolar	Strand
1A7S_A14_A39	20	ASN	polar	Strand	7.08878	25	PHE	nonpolar	Strand
1A7S_A14_A39	15	LEU	nonpolar	Strand	7.02778	27	GLY	polar	Strand
1A7S_A14_A39	31	ILE	nonpolar	Strand	6.96213	33	ALA	nonpolar	Turn
1A7S_A14_A39	26	CYS	polar	Strand	6.95133	28	GLY	polar	Strand
1A7S_A14_A39	28	GLY	polar	Strand	6.92154	30	LEU	nonpolar	Strand
1A7S_A14_A39	15	LEU	nonpolar	Strand	6.87538	17	SER	polar	Strand
1A7S_A14_A39	16	ALA	nonpolar	Strand	6.76081	30	LEU	nonpolar	Strand
1A7S_A14_A39	29	ALA	nonpolar	Strand	6.75382	38	THR	polar	Coil
1A7S_A14_A39	35	PHE	nonpolar	Strand	6.63468	37	MET	nonpolar	Strand
1A7S_A14_A39	17	SER	polar	Strand	6.60399	28	GLY	polar	Strand
1A7S_A14_A39	27	GLY	polar	Strand	6.60193	38	THR	polar	Coil
1A7S_A14_A39	14	PHE	nonpolar	Coil	6.59896	16	ALA	nonpolar	Strand
1A7S_A14_A39	15	LEU	nonpolar	Strand	6.58089	30	LEU	nonpolar	Strand
1A7S_A14_A39	20	ASN	polar	Strand	6.57862	24	HIS	charged	Strand
1A7S_A14_A39	22	GLY	polar	Turn	6.52077	24	HIS	charged	Strand
1A7S_A14_A39	36	VAL	nonpolar	Strand	6.50041	38	THR	polar	Coil
1A7S_A14_A39	31	ILE	nonpolar	Strand	6.39984	37	MET	nonpolar	Strand
1A7S_A14_A39	30	LEU	nonpolar	Strand	6.3796	37	MET	nonpolar	Strand
1A7S_A14_A39	23	ARG	charged	Strand	6.32977	25	PHE	nonpolar	Strand
1A7S_A14_A39	17	SER	polar	Strand	6.31796	26	CYS	polar	Strand
1A7S_A14_A39	16	ALA	nonpolar	Strand	6.30098	18	ILE	nonpolar	Strand
1A7S_A14_A39	19	GLN	polar	Strand	6.29174	21	GLN	polar	Turn
1A7S_A14_A39	17	SER	polar	Strand	6.25662	19	GLN	polar	Strand
1A7S_A14_A39	28	GLY	polar	Strand	6.24469	36	VAL	nonpolar	Strand
1A7S_A14_A39	24	HIS	charged	Strand	6.08271	26	CYS	polar	Strand
1A7S_A14_A39	18	ILE	nonpolar	Strand	6.07851	25	PHE	nonpolar	Strand
1A7S_A14_A39	17	SER	polar	Strand	6.06576	24	HIS	charged	Strand
1A7S_A14_A39	30	LEU	nonpolar	Strand	6.02559	35	PHE	nonpolar	Strand
1A7S_A14_A39	29	ALA	nonpolar	Strand	6.00614	31	ILE	nonpolar	Strand
1A7S_A14_A39	33	ALA	nonpolar	Turn	5.9727	35	PHE	nonpolar	Strand
1A7S_A14_A39	31	ILE	nonpolar	Strand	5.94344	35	PHE	nonpolar	Strand
1A7S_A14_A39	15	LEU	nonpolar	Strand	5.92156	28	GLY	polar	Strand
1A7S_A14_A39	30	LEU	nonpolar	Strand	5.84547	32	HIS	charged	Strand
1A7S_A14_A39	19	GLN	polar	Strand	5.81733	25	PHE	nonpolar	Strand
1A7S_A14_A39	31	ILE	nonpolar	Strand	5.70794	36	VAL	nonpolar	Strand
1A7S_A14_A39	21	GLN	polar	Turn	5.64949	23	ARG	charged	Strand
1A7S_A14_A39	18	ILE	nonpolar	Strand	5.62614	27	GLY	polar	Strand
1A7S_A14_A39	18	ILE	nonpolar	Strand	5.60567	24	HIS	charged	Strand
1A7S_A14_A39	28	GLY	polar	Strand	5.41689	37	MET	nonpolar	Strand
1A7S_A14_A39	29	ALA	nonpolar	Strand	5.36075	36	VAL	nonpolar	Strand
1A7S_A14_A39	16	ALA	nonpolar	Strand	5.3383	27	GLY	polar	Strand
1A7S_A14_A39	32	HIS	charged	Strand	5.33265	34	ARG	charged	Turn
1A7S_A14_A39	29	ALA	nonpolar	Strand	5.3258	37	MET	nonpolar	Strand
1A7S_A14_A39	16	ALA	nonpolar	Strand	5.2888	29	ALA	nonpolar	Strand
1A7S_A14_A39	14	PHE	nonpolar	Coil	5.27466	29	ALA	nonpolar	Strand
1A7S_A14_A39	14	PHE	nonpolar	Coil	5.26003	30	LEU	nonpolar	Strand
1A7S_A14_A39	20	ASN	polar	Strand	5.24275	22	GLY	polar	Turn
1A7S_A14_A39	18	ILE	nonpolar	Strand	5.2359	26	CYS	polar	Strand
1A7S_A14_A39	19	GLN	polar	Strand	5.17344	22	GLY	polar	Turn
1A7S_A14_A39	20	ASN	polar	Strand	5.13106	23	ARG	charged	Strand
1A7S_A14_A39	32	HIS	charged	Strand	5.08592	35	PHE	nonpolar	Strand
1A7S_A14_A39	19	GLN	polar	Strand	4.91355	23	ARG	charged	Strand
1A7S_A14_A39	17	SER	polar	Strand	4.83146	27	GLY	polar	Strand
1A7S_A14_A39	16	ALA	nonpolar	Strand	4.74829	28	GLY	polar	Strand
1A7S_A14_A39	15	LEU	nonpolar	Strand	4.70259	29	ALA	nonpolar	Strand
1A7S_A14_A39	28	GLY	polar	Strand	4.44396	38	THR	polar	Coil
1A7S_A14_A39	30	LEU	nonpolar	Strand	4.37218	36	VAL	nonpolar	Strand
1A7S_A14_A39	19	GLN	polar	Strand	4.27954	24	HIS	charged	Strand
1A7S_A14_A39	22	GLY	polar	Turn	3.86984	23	ARG	charged	Strand
1A7S_A14_A39	30	LEU	nonpolar	Strand	3.84704	31	ILE	nonpolar	Strand
1A7S_A14_A39	17	SER	polar	Strand	3.84294	18	ILE	nonpolar	Strand
1A7S_A14_A39	24	HIS	charged	Strand	3.83855	25	PHE	nonpolar	Strand
1A7S_A14_A39	23	ARG	charged	Strand	3.82835	24	HIS	charged	Strand
1A7S_A14_A39	25	PHE	nonpolar	Strand	3.82402	26	CYS	polar	Strand
1A7S_A14_A39	31	ILE	nonpolar	Strand	3.82274	32	HIS	charged	Strand
1A7S_A14_A39	36	VAL	nonpolar	Strand	3.81874	37	MET	nonpolar	Strand
1A7S_A14_A39	20	ASN	polar	Strand	3.81381	21	GLN	polar	Turn
1A7S_A14_A39	33	ALA	nonpolar	Turn	3.81259	34	ARG	charged	Turn
1A7S_A14_A39	38	THR	polar	Coil	3.81014	39	ALA	nonpolar	Coil
1A7S_A14_A39	19	GLN	polar	Strand	3.80295	20	ASN	polar	Strand
1A7S_A14_A39	37	MET	nonpolar	Strand	3.80134	38	THR	polar	Coil
1A7S_A14_A39	34	ARG	charged	Turn	3.79342	35	PHE	nonpolar	Strand
1A7S_A14_A39	35	PHE	nonpolar	Strand	3.79061	36	VAL	nonpolar	Strand
1A7S_A14_A39	16	ALA	nonpolar	Strand	3.78756	17	SER	polar	Strand
1A7S_A14_A39	29	ALA	nonpolar	Strand	3.78693	30	LEU	nonpolar	Strand
1A7S_A14_A39	15	LEU	nonpolar	Strand	3.78467	16	ALA	nonpolar	Strand
1A7S_A14_A39	21	GLN	polar	Turn	3.78167	22	GLY	polar	Turn
1A7S_A14_A39	18	ILE	nonpolar	Strand	3.78113	19	GLN	polar	Strand
1A7S_A14_A39	32	HIS	charged	Strand	3.77489	33	ALA	nonpolar	Turn
1A7S_A14_A39	26	CYS	polar	Strand	3.77467	27	GLY	polar	Strand
1A7S_A14_A39	14	PHE	nonpolar	Coil	3.77262	15	LEU	nonpolar	Strand
1A7S_A14_A39	27	GLY	polar	Strand	3.77256	28	GLY	polar	Strand
1A7S_A14_A39	28	GLY	polar	Strand	3.76797	29	ALA	nonpolar	Strand
1A8P_A36_A71	39	MET	nonpolar	Strand	10.5261	42	LEU	nonpolar	Strand
1A8P_A36_A71	36	GLN	polar	Coil	10.5181	58	PRO	nonpolar	Turn
1A8P_A36_A71	56	ALA	nonpolar	Coil	10.5145	63	HIS	charged	Coil
1A8P_A36_A71	55	ILE	nonpolar	Bridge	10.4721	68	SER	polar	Coil
1A8P_A36_A71	42	LEU	nonpolar	Strand	10.4693	46	GLY	polar	Turn
1A8P_A36_A71	36	GLN	polar	Coil	10.4659	57	SER	polar	Coil
1A8P_A36_A71	59	ASN	polar	Turn	10.4501	65	GLU	charged	Coil
1A8P_A36_A71	38	VAL	nonpolar	Strand	10.446	66	PHE	nonpolar	Bridge
1A8P_A36_A71	53	TYR	polar	Strand	10.4427	69	ILE	nonpolar	Coil
1A8P_A36_A71	55	ILE	nonpolar	Bridge	10.4396	63	HIS	charged	Coil
1A8P_A36_A71	40	ILE	nonpolar	Strand	10.4348	43	GLU	charged	Strand
1A8P_A36_A71	63	HIS	charged	Coil	10.4284	66	PHE	nonpolar	Bridge
1A8P_A36_A71	64	LEU	nonpolar	Coil	10.4165	67	PHE	nonpolar	Coil
1A8P_A36_A71	54	SER	polar	Strand	10.4007	64	LEU	nonpolar	Coil
1A8P_A36_A71	67	PHE	nonpolar	Coil	10.2925	70	LYS	charged	Coil
1A8P_A36_A71	62	GLU	charged	Coil	10.2704	65	GLU	charged	Coil
1A8P_A36_A71	38	VAL	nonpolar	Strand	10.2308	41	GLY	polar	Strand
1A8P_A36_A71	36	GLN	polar	Coil	10.2126	52	ALA	nonpolar	Strand
1A8P_A36_A71	53	TYR	polar	Strand	10.163	65	GLU	charged	Coil
1A8P_A36_A71	40	ILE	nonpolar	Strand	10.1573	55	ILE	nonpolar	Bridge
1A8P_A36_A71	37	PHE	nonpolar	Strand	10.151	66	PHE	nonpolar	Bridge
1A8P_A36_A71	60	TYR	polar	Turn	10.1305	64	LEU	nonpolar	Coil
1A8P_A36_A71	51	ARG	charged	Strand	10.0757	54	SER	polar	Strand
1A8P_A36_A71	37	PHE	nonpolar	Strand	10.0425	51	ARG	charged	Strand
1A8P_A36_A71	36	GLN	polar	Coil	10.0388	59	ASN	polar	Turn
1A8P_A36_A71	66	PHE	nonpolar	Bridge	10.0129	69	ILE	nonpolar	Coil
1A8P_A36_A71	41	GLY	polar	Strand	9.995	47	ARG	charged	Strand
1A8P_A36_A71	44	VAL	nonpolar	Strand	9.95948	50	MET	nonpolar	Strand
1A8P_A36_A71	61	GLU	charged	Turn	9.91943	65	GLU	charged	Coil
1A8P_A36_A71	42	LEU	nonpolar	Strand	9.85102	45	ASP	charged	Turn
1A8P_A36_A71	65	GLU	charged	Coil	9.83044	68	SER	polar	Coil
1A8P_A36_A71	56	ALA	nonpolar	Coil	9.80254	68	SER	polar	Coil
1A8P_A36_A71	38	VAL	nonpolar	Strand	9.77534	50	MET	nonpolar	Strand
1A8P_A36_A71	52	ALA	nonpolar	Strand	9.72447	55	ILE	nonpolar	Bridge
1A8P_A36_A71	48	PRO	nonpolar	Strand	9.72428	51	ARG	charged	Strand
1A8P_A36_A71	40	ILE	nonpolar	Strand	9.69428	54	SER	polar	Strand
1A8P_A36_A71	39	MET	nonpolar	Strand	9.67225	49	LEU	nonpolar	Strand
1A8P_A36_A71	39	MET	nonpolar	Strand	9.65533	55	ILE	nonpolar	Bridge
1A8P_A36_A71	41	GLY	polar	Strand	9.60276	53	TYR	polar	Strand
1A8P_A36_A71	40	ILE	nonpolar	Strand	9.59646	66	PHE	nonpolar	Bridge
1A8P_A36_A71	68	SER	polar	Coil	9.5653	71	VAL	nonpolar	Coil
1A8P_A36_A71	37	PHE	nonpolar	Strand	9.55234	40	ILE	nonpolar	Strand
1A8P_A36_A71	57	SER	polar	Coil	9.52845	67	PHE	nonpolar	Coil
1A8P_A36_A71	57	SER	polar	Coil	9.48683	62	GLU	charged	Coil
1A8P_A36_A71	50	MET	nonpolar	Strand	9.4617	53	TYR	polar	Strand
1A8P_A36_A71	54	SER	polar	Strand	9.41875	68	SER	polar	Coil
1A8P_A36_A71	46	GLY	polar	Turn	9.41362	49	LEU	nonpolar	Strand
1A8P_A36_A71	56	ALA	nonpolar	Coil	9.41169	59	ASN	polar	Turn
1A8P_A36_A71	42	LEU	nonpolar	Strand	9.38552	51	ARG	charged	Strand
1A8P_A36_A71	54	SER	polar	Strand	9.20684	65	GLU	charged	Coil
1A8P_A36_A71	36	GLN	polar	Coil	9.2036	56	ALA	nonpolar	Coil
1A8P_A36_A71	40	ILE	nonpolar	Strand	9.1664	48	PRO	nonpolar	Strand
1A8P_A36_A71	41	GLY	polar	Strand	9.15342	44	VAL	nonpolar	Strand
1A8P_A36_A71	54	SER	polar	Strand	9.13849	57	SER	polar	Coil
1A8P_A36_A71	45	ASP	charged	Turn	9.12427	49	LEU	nonpolar	Strand
1A8P_A36_A71	47	ARG	charged	Strand	9.09952	50	MET	nonpolar	Strand
1A8P_A36_A71	58	PRO	nonpolar	Turn	9.0887	62	GLU	charged	Coil
1A8P_A36_A71	37	PHE	nonpolar	Strand	9.05751	56	ALA	nonpolar	Coil
1A8P_A36_A71	58	PRO	nonpolar	Turn	9.03051	63	HIS	charged	Coil
1A8P_A36_A71	60	TYR	polar	Turn	8.9283	63	HIS	charged	Coil
1A8P_A36_A71	41	GLY	polar	Strand	8.83895	52	ALA	nonpolar	Strand
1A8P_A36_A71	58	PRO	nonpolar	Turn	8.83446	65	GLU	charged	Coil
1A8P_A36_A71	53	TYR	polar	Strand	8.80624	56	ALA	nonpolar	Coil
1A8P_A36_A71	55	ILE	nonpolar	Bridge	8.80494	59	ASN	polar	Turn
1A8P_A36_A71	43	GLU	charged	Strand	8.70814	50	MET	nonpolar	Strand
1A8P_A36_A71	59	ASN	polar	Turn	8.69301	63	HIS	charged	Coil
1A8P_A36_A71	36	GLN	polar	Coil	8.6802	53	TYR	polar	Strand
1A8P_A36_A71	57	SER	polar	Coil	8.61894	60	TYR	polar	Turn
1A8P_A36_A71	42	LEU	nonpolar	Strand	8.47043	47	ARG	charged	Strand
1A8P_A36_A71	39	MET	nonpolar	Strand	8.45685	54	SER	polar	Strand
1A8P_A36_A71	59	ASN	polar	Turn	8.43933	64	LEU	nonpolar	Coil
1A8P_A36_A71	38	VAL	nonpolar	Strand	8.23514	51	ARG	charged	Strand
1A8P_A36_A71	53	TYR	polar	Strand	8.23404	67	PHE	nonpolar	Coil
1A8P_A36_A71	58	PRO	nonpolar	Turn	8.17106	64	LEU	nonpolar	Coil
1A8P_A36_A71	40	ILE	nonpolar	Strand	8.15579	49	LEU	nonpolar	Strand
1A8P_A36_A71	53	TYR	polar	Strand	8.12961	68	SER	polar	Coil
1A8P_A36_A71	45	ASP	charged	Turn	8.05688	48	PRO	nonpolar	Strand
1A8P_A36_A71	55	ILE	nonpolar	Bridge	8.00944	67	PHE	nonpolar	Coil
1A8P_A36_A71	54	SER	polar	Strand	8.00746	67	PHE	nonpolar	Coil
1A8P_A36_A71	55	ILE	nonpolar	Bridge	7.98152	58	PRO	nonpolar	Turn
1A8P_A36_A71	57	SER	polar	Coil	7.82468	63	HIS	charged	Coil
1A8P_A36_A71	59	ASN	polar	Turn	7.79631	62	GLU	charged	Coil
1A8P_A36_A71	61	GLU	charged	Turn	7.59301	64	LEU	nonpolar	Coil
1A8P_A36_A71	57	SER	polar	Coil	7.45294	66	PHE	nonpolar	Bridge
1A8P_A36_A71	57	SER	polar	Coil	7.3653	61	GLU	charged	Turn
1A8P_A36_A71	40	ILE	nonpolar	Strand	7.35493	42	LEU	nonpolar	Strand
1A8P_A36_A71	56	ALA	nonpolar	Coil	7.32002	64	LEU	nonpolar	Coil
1A8P_A36_A71	53	TYR	polar	Strand	7.30648	66	PHE	nonpolar	Bridge
1A8P_A36_A71	67	PHE	nonpolar	Coil	7.20449	69	ILE	nonpolar	Coil
1A8P_A36_A71	54	SER	polar	Strand	7.12161	66	PHE	nonpolar	Bridge
1A8P_A36_A71	38	VAL	nonpolar	Strand	7.11838	55	ILE	nonpolar	Bridge
1A8P_A36_A71	62	GLU	charged	Coil	7.07513	64	LEU	nonpolar	Coil
1A8P_A36_A71	50	MET	nonpolar	Strand	7.06007	52	ALA	nonpolar	Strand
1A8P_A36_A71	46	GLY	polar	Turn	7.05138	48	PRO	nonpolar	Strand
1A8P_A36_A71	37	PHE	nonpolar	Strand	7.02662	39	MET	nonpolar	Strand
1A8P_A36_A71	56	ALA	nonpolar	Coil	7.02656	58	PRO	nonpolar	Turn
1A8P_A36_A71	36	GLN	polar	Coil	6.9903	38	VAL	nonpolar	Strand
1A8P_A36_A71	41	GLY	polar	Strand	6.96681	43	GLU	charged	Strand
1A8P_A36_A71	55	ILE	nonpolar	Bridge	6.95584	64	LEU	nonpolar	Coil
1A8P_A36_A71	52	ALA	nonpolar	Strand	6.94962	54	SER	polar	Strand
1A8P_A36_A71	43	GLU	charged	Strand	6.94499	46	GLY	polar	Turn
1A8P_A36_A71	49	LEU	nonpolar	Strand	6.94473	51	ARG	charged	Strand
1A8P_A36_A71	63	HIS	charged	Coil	6.94098	65	GLU	charged	Coil
1A8P_A36_A71	65	GLU	charged	Coil	6.93105	67	PHE	nonpolar	Coil
1A8P_A36_A71	39	MET	nonpolar	Strand	6.8491	41	GLY	polar	Strand
1A8P_A36_A71	42	LEU	nonpolar	Strand	6.83391	50	MET	nonpolar	Strand
1A8P_A36_A71	64	LEU	nonpolar	Coil	6.83039	66	PHE	nonpolar	Bridge
1A8P_A36_A71	43	GLU	charged	Strand	6.81835	45	ASP	charged	Turn
1A8P_A36_A71	40	ILE	nonpolar	Strand	6.73161	53	TYR	polar	Strand
1A8P_A36_A71	68	SER	polar	Coil	6.70686	70	LYS	charged	Coil
1A8P_A36_A71	60	TYR	polar	Turn	6.6573	62	GLU	charged	Coil
1A8P_A36_A71	38	VAL	nonpolar	Strand	6.62216	40	ILE	nonpolar	Strand
1A8P_A36_A71	37	PHE	nonpolar	Strand	6.55827	52	ALA	nonpolar	Strand
1A8P_A36_A71	40	ILE	nonpolar	Strand	6.55696	52	ALA	nonpolar	Strand
1A8P_A36_A71	57	SER	polar	Coil	6.52571	59	ASN	polar	Turn
1A8P_A36_A71	36	GLN	polar	Coil	6.45425	55	ILE	nonpolar	Bridge
1A8P_A36_A71	51	ARG	charged	Strand	6.37615	53	TYR	polar	Strand
1A8P_A36_A71	56	ALA	nonpolar	Coil	6.36226	67	PHE	nonpolar	Coil
1A8P_A36_A71	53	TYR	polar	Strand	6.36048	55	ILE	nonpolar	Bridge
1A8P_A36_A71	44	VAL	nonpolar	Strand	6.34027	49	LEU	nonpolar	Strand
1A8P_A36_A71	55	ILE	nonpolar	Bridge	6.30724	65	GLU	charged	Coil
1A8P_A36_A71	38	VAL	nonpolar	Strand	6.29986	54	SER	polar	Strand
1A8P_A36_A71	47	ARG	charged	Strand	6.28695	49	LEU	nonpolar	Strand
1A8P_A36_A71	41	GLY	polar	Strand	6.28158	48	PRO	nonpolar	Strand
1A8P_A36_A71	69	ILE	nonpolar	Coil	6.27469	71	VAL	nonpolar	Coil
1A8P_A36_A71	66	PHE	nonpolar	Bridge	6.22859	68	SER	polar	Coil
1A8P_A36_A71	54	SER	polar	Strand	6.16826	56	ALA	nonpolar	Coil
1A8P_A36_A71	42	LEU	nonpolar	Strand	6.14491	44	VAL	nonpolar	Strand
1A8P_A36_A71	41	GLY	polar	Strand	6.13359	51	ARG	charged	Strand
1A8P_A36_A71	43	GLU	charged	Strand	6.06748	49	LEU	nonpolar	Strand
1A8P_A36_A71	39	MET	nonpolar	Strand	5.99325	50	MET	nonpolar	Strand
1A8P_A36_A71	48	PRO	nonpolar	Strand	5.97804	50	MET	nonpolar	Strand
1A8P_A36_A71	58	PRO	nonpolar	Turn	5.97221	61	GLU	charged	Turn
1A8P_A36_A71	36	GLN	polar	Coil	5.86425	54	SER	polar	Strand
1A8P_A36_A71	39	MET	nonpolar	Strand	5.85951	53	TYR	polar	Strand
1A8P_A36_A71	45	ASP	charged	Turn	5.8563	47	ARG	charged	Strand
1A8P_A36_A71	44	VAL	nonpolar	Strand	5.8544	46	GLY	polar	Turn
1A8P_A36_A71	44	VAL	nonpolar	Strand	5.81697	48	PRO	nonpolar	Strand
1A8P_A36_A71	55	ILE	nonpolar	Bridge	5.79439	66	PHE	nonpolar	Bridge
1A8P_A36_A71	43	GLU	charged	Strand	5.76311	47	ARG	charged	Strand
1A8P_A36_A71	57	SER	polar	Coil	5.7291	64	LEU	nonpolar	Coil
1A8P_A36_A71	38	VAL	nonpolar	Strand	5.72629	52	ALA	nonpolar	Strand
1A8P_A36_A71	55	ILE	nonpolar	Bridge	5.69074	57	SER	polar	Coil
1A8P_A36_A71	44	VAL	nonpolar	Strand	5.68862	47	ARG	charged	Strand
1A8P_A36_A71	61	GLU	charged	Turn	5.64538	63	HIS	charged	Coil
1A8P_A36_A71	37	PHE	nonpolar	Strand	5.61957	55	ILE	nonpolar	Bridge
1A8P_A36_A71	58	PRO	nonpolar	Turn	5.57872	60	TYR	polar	Turn
1A8P_A36_A71	38	VAL	nonpolar	Strand	5.57195	53	TYR	polar	Strand
1A8P_A36_A71	40	ILE	nonpolar	Strand	5.53788	51	ARG	charged	Strand
1A8P_A36_A71	59	ASN	polar	Turn	5.50113	61	GLU	charged	Turn
1A8P_A36_A71	40	ILE	nonpolar	Strand	5.38727	50	MET	nonpolar	Strand
1A8P_A36_A71	42	LEU	nonpolar	Strand	5.35622	48	PRO	nonpolar	Strand
1A8P_A36_A71	42	LEU	nonpolar	Strand	5.34647	49	LEU	nonpolar	Strand
1A8P_A36_A71	37	PHE	nonpolar	Strand	5.30438	53	TYR	polar	Strand
1A8P_A36_A71	41	GLY	polar	Strand	5.18861	49	LEU	nonpolar	Strand
1A8P_A36_A71	39	MET	nonpolar	Strand	5.186	51	ARG	charged	Strand
1A8P_A36_A71	56	ALA	nonpolar	Coil	5.1855	65	GLU	charged	Coil
1A8P_A36_A71	57	SER	polar	Coil	5.16824	65	GLU	charged	Coil
1A8P_A36_A71	56	ALA	nonpolar	Coil	5.16814	66	PHE	nonpolar	Bridge
1A8P_A36_A71	39	MET	nonpolar	Strand	4.47367	52	ALA	nonpolar	Strand
1A8P_A36_A71	41	GLY	polar	Strand	4.23784	50	MET	nonpolar	Strand
1A8P_A36_A71	43	GLU	charged	Strand	4.09789	48	PRO	nonpolar	Strand
1A8P_A36_A71	37	PHE	nonpolar	Strand	3.88578	54	SER	polar	Strand
1A8P_A36_A71	57	SER	polar	Coil	3.87677	58	PRO	nonpolar	Turn
1A8P_A36_A71	56	ALA	nonpolar	Coil	3.84588	57	SER	polar	Coil
1A8P_A36_A71	44	VAL	nonpolar	Strand	3.83644	45	ASP	charged	Turn
1A8P_A36_A71	43	GLU	charged	Strand	3.8289	44	VAL	nonpolar	Strand
1A8P_A36_A71	52	ALA	nonpolar	Strand	3.82784	53	TYR	polar	Strand
1A8P_A36_A71	63	HIS	charged	Coil	3.82339	64	LEU	nonpolar	Coil
1A8P_A36_A71	55	ILE	nonpolar	Bridge	3.8184	56	ALA	nonpolar	Coil
1A8P_A36_A71	60	TYR	polar	Turn	3.81707	61	GLU	charged	Turn
1A8P_A36_A71	48	PRO	nonpolar	Strand	3.81696	49	LEU	nonpolar	Strand
1A8P_A36_A71	66	PHE	nonpolar	Bridge	3.81666	67	PHE	nonpolar	Coil
1A8P_A36_A71	69	ILE	nonpolar	Coil	3.8143	70	LYS	charged	Coil
1A8P_A36_A71	38	VAL	nonpolar	Strand	3.81409	39	MET	nonpolar	Strand
1A8P_A36_A71	58	PRO	nonpolar	Turn	3.8128	59	ASN	polar	Turn
1A8P_A36_A71	49	LEU	nonpolar	Strand	3.81196	50	MET	nonpolar	Strand
1A8P_A36_A71	46	GLY	polar	Turn	3.81071	47	ARG	charged	Strand
1A8P_A36_A71	67	PHE	nonpolar	Coil	3.80999	68	SER	polar	Coil
1A8P_A36_A71	42	LEU	nonpolar	Strand	3.80464	43	GLU	charged	Strand
1A8P_A36_A71	47	ARG	charged	Strand	3.80452	48	PRO	nonpolar	Strand
1A8P_A36_A71	45	ASP	charged	Turn	3.8013	46	GLY	polar	Turn
1A8P_A36_A71	62	GLU	charged	Coil	3.79907	63	HIS	charged	Coil
1A8P_A36_A71	50	MET	nonpolar	Strand	3.7966	51	ARG	charged	Strand
1A8P_A36_A71	65	GLU	charged	Coil	3.79393	66	PHE	nonpolar	Bridge
1A8P_A36_A71	59	ASN	polar	Turn	3.79235	60	TYR	polar	Turn
1A8P_A36_A71	39	MET	nonpolar	Strand	3.79121	40	ILE	nonpolar	Strand
1A8P_A36_A71	51	ARG	charged	Strand	3.79103	52	ALA	nonpolar	Strand
1A8P_A36_A71	68	SER	polar	Coil	3.79099	69	ILE	nonpolar	Coil
1A8P_A36_A71	53	TYR	polar	Strand	3.78908	54	SER	polar	Strand
1A8P_A36_A71	54	SER	polar	Strand	3.78886	55	ILE	nonpolar	Bridge
1A8P_A36_A71	61	GLU	charged	Turn	3.78797	62	GLU	charged	Coil
1A8P_A36_A71	70	LYS	charged	Coil	3.78433	71	VAL	nonpolar	Coil
1A8P_A36_A71	36	GLN	polar	Coil	3.78153	37	PHE	nonpolar	Strand
1A8P_A36_A71	37	PHE	nonpolar	Strand	3.77613	38	VAL	nonpolar	Strand
1A8P_A36_A71	64	LEU	nonpolar	Coil	3.77125	65	GLU	charged	Coil
1A8P_A36_A71	41	GLY	polar	Strand	3.77049	42	LEU	nonpolar	Strand
1A8P_A36_A71	40	ILE	nonpolar	Strand	3.75634	41	GLY	polar	Strand
1AZZ_A134_A184	166	ALA	nonpolar	AlphaHelix	10.559	180	ASN	polar	Turn
1AZZ_A134_A184	156	ARG	charged	Strand	10.5368	159	ASP	charged	Coil
1AZZ_A134_A184	162	ILE	nonpolar	Strand	10.5175	167	ASP	charged	AlphaHelix
1AZZ_A134_A184	163	MET	nonpolar	Strand	10.4993	169	ASP	charged	AlphaHelix
1AZZ_A134_A184	165	ASN	polar	AlphaHelix	10.4879	174	GLY	polar	Turn
1AZZ_A134_A184	136	VAL	nonpolar	Strand	10.4755	184	ASP	charged	Coil
1AZZ_A134_A184	164	SER	polar	Coil	10.4727	178	ASP	charged	Turn
1AZZ_A134_A184	144	PRO	nonpolar	Coil	10.4533	158	VAL	nonpolar	Coil
1AZZ_A134_A184	146	ASP	charged	Turn	10.4247	151	ILE	nonpolar	Coil
1AZZ_A134_A184	165	ASN	polar	AlphaHelix	10.4237	175	ILE	nonpolar	Turn
1AZZ_A134_A184	142	GLY	polar	Coil	10.4077	146	ASP	charged	Turn
1AZZ_A134_A184	138	PRO	nonpolar	Coil	10.4042	161	PRO	nonpolar	Strand
1AZZ_A134_A184	181	ILE	nonpolar	Coil	10.4022	184	ASP	charged	Coil
1AZZ_A134_A184	177	THR	polar	Turn	10.3922	182	CYS	polar	Strand
1AZZ_A134_A184	178	ASP	charged	Turn	10.3554	182	CYS	polar	Strand
1AZZ_A134_A184	179	GLY	polar	Turn	10.3195	182	CYS	polar	Strand
1AZZ_A134_A184	143	LEU	nonpolar	Coil	10.3026	155	LEU	nonpolar	Turn
1AZZ_A134_A184	172	TYR	polar	AlphaHelix	10.2784	177	THR	polar	Turn
1AZZ_A134_A184	175	ILE	nonpolar	Turn	10.237	178	ASP	charged	Turn
1AZZ_A134_A184	169	ASP	charged	AlphaHelix	10.2257	178	ASP	charged	Turn
1AZZ_A134_A184	180	ASN	polar	Turn	10.207	183	ILE	nonpolar	Strand
1AZZ_A134_A184	169	ASP	charged	AlphaHelix	10.1952	181	ILE	nonpolar	Coil
1AZZ_A134_A184	159	ASP	charged	Coil	10.189	184	ASP	charged	Coil
1AZZ_A134_A184	165	ASN	polar	AlphaHelix	10.1676	172	TYR	polar	AlphaHelix
1AZZ_A134_A184	137	THR	polar	Coil	10.1499	140	GLY	polar	Strand
1AZZ_A134_A184	167	ASP	charged	AlphaHelix	10.1485	183	ILE	nonpolar	Strand
1AZZ_A134_A184	137	THR	polar	Coil	10.1473	162	ILE	nonpolar	Strand
1AZZ_A134_A184	144	PRO	nonpolar	Coil	10.1436	154	VAL	nonpolar	Turn
1AZZ_A134_A184	154	VAL	nonpolar	Turn	10.1197	157	GLN	polar	Strand
1AZZ_A134_A184	167	ASP	charged	AlphaHelix	10.1078	174	GLY	polar	Turn
1AZZ_A134_A184	142	GLY	polar	Coil	10.0871	157	GLN	polar	Strand
1AZZ_A134_A184	158	VAL	nonpolar	Coil	10.0757	161	PRO	nonpolar	Strand
1AZZ_A134_A184	164	SER	polar	Coil	10.053	180	ASN	polar	Turn
1AZZ_A134_A184	136	VAL	nonpolar	Strand	10.0269	139	THR	polar	Strand
1AZZ_A134_A184	159	ASP	charged	Coil	10.0199	162	ILE	nonpolar	Strand
1AZZ_A134_A184	160	VAL	nonpolar	Strand	10.0178	182	CYS	polar	Strand
1AZZ_A134_A184	165	ASN	polar	AlphaHelix	10.0051	171	VAL	nonpolar	AlphaHelix
1AZZ_A134_A184	134	THR	polar	Coil	9.99204	137	THR	polar	Coil
1AZZ_A134_A184	166	ALA	nonpolar	AlphaHelix	9.98884	181	ILE	nonpolar	Coil
1AZZ_A134_A184	164	SER	polar	Coil	9.95345	170	ALA	nonpolar	AlphaHelix
1AZZ_A134_A184	162	ILE	nonpolar	Strand	9.93969	168	CYS	polar	AlphaHelix
1AZZ_A134_A184	135	VAL	nonpolar	Strand	9.93824	138	PRO	nonpolar	Coil
1AZZ_A134_A184	136	VAL	nonpolar	Strand	9.93813	157	GLN	polar	Strand
1AZZ_A134_A184	161	PRO	nonpolar	Strand	9.89013	164	SER	polar	Coil
1AZZ_A134_A184	144	PRO	nonpolar	Coil	9.88505	153	ASP	charged	Turn
1AZZ_A134_A184	144	PRO	nonpolar	Coil	9.8841	155	LEU	nonpolar	Turn
1AZZ_A134_A184	166	ALA	nonpolar	AlphaHelix	9.88139	172	TYR	polar	AlphaHelix
1AZZ_A134_A184	151	ILE	nonpolar	Coil	9.86487	155	LEU	nonpolar	Turn
1AZZ_A134_A184	144	PRO	nonpolar	Coil	9.85357	157	GLN	polar	Strand
1AZZ_A134_A184	137	THR	polar	Coil	9.85348	183	ILE	nonpolar	Strand
1AZZ_A134_A184	146	ASP	charged	Turn	9.84941	150	GLY	polar	Coil
1AZZ_A134_A184	141	TRP	nonpolar	Coil	9.83557	150	GLY	polar	Coil
1AZZ_A134_A184	137	THR	polar	Coil	9.79388	156	ARG	charged	Strand
1AZZ_A134_A184	157	GLN	polar	Strand	9.78865	160	VAL	nonpolar	Strand
1AZZ_A134_A184	140	GLY	polar	Strand	9.78374	153	ASP	charged	Turn
1AZZ_A134_A184	134	THR	polar	Coil	9.73318	159	ASP	charged	Coil
1AZZ_A134_A184	142	GLY	polar	Coil	9.72679	148	ALA	nonpolar	Turn
1AZZ_A134_A184	167	ASP	charged	AlphaHelix	9.70203	176	VAL	nonpolar	Turn
1AZZ_A134_A184	159	ASP	charged	Coil	9.67547	183	ILE	nonpolar	Strand
1AZZ_A134_A184	166	ALA	nonpolar	AlphaHelix	9.67179	178	ASP	charged	Turn
1AZZ_A134_A184	169	ASP	charged	AlphaHelix	9.64778	180	ASN	polar	Turn
1AZZ_A134_A184	165	ASN	polar	AlphaHelix	9.62469	179	GLY	polar	Turn
1AZZ_A134_A184	135	VAL	nonpolar	Strand	9.62361	158	VAL	nonpolar	Coil
1AZZ_A134_A184	134	THR	polar	Coil	9.60309	183	ILE	nonpolar	Strand
1AZZ_A134_A184	168	CYS	polar	AlphaHelix	9.59129	177	THR	polar	Turn
1AZZ_A134_A184	166	ALA	nonpolar	AlphaHelix	9.58911	182	CYS	polar	Strand
1AZZ_A134_A184	166	ALA	nonpolar	AlphaHelix	9.56569	174	GLY	polar	Turn
1AZZ_A134_A184	138	PRO	nonpolar	Coil	9.55173	183	ILE	nonpolar	Strand
1AZZ_A134_A184	142	GLY	polar	Coil	9.51769	154	VAL	nonpolar	Turn
1AZZ_A134_A184	145	SER	polar	Turn	9.51274	152	SER	polar	Turn
1AZZ_A134_A184	175	ILE	nonpolar	Turn	9.50555	180	ASN	polar	Turn
1AZZ_A134_A184	135	VAL	nonpolar	Strand	9.49568	163	MET	nonpolar	Strand
1AZZ_A134_A184	143	LEU	nonpolar	Coil	9.47879	156	ARG	charged	Strand
1AZZ_A134_A184	167	ASP	charged	AlphaHelix	9.44266	184	ASP	charged	Coil
1AZZ_A134_A184	140	GLY	polar	Strand	9.4345	151	ILE	nonpolar	Coil
1AZZ_A134_A184	160	VAL	nonpolar	Strand	9.43096	163	MET	nonpolar	Strand
1AZZ_A134_A184	135	VAL	nonpolar	Strand	9.41443	184	ASP	charged	Coil
1AZZ_A134_A184	143	LEU	nonpolar	Coil	9.39219	153	ASP	charged	Turn
1AZZ_A134_A184	140	GLY	polar	Strand	9.39066	158	VAL	nonpolar	Coil
1AZZ_A134_A184	145	SER	polar	Turn	9.39048	150	GLY	polar	Coil
1AZZ_A134_A184	140	GLY	polar	Strand	9.3842	144	PRO	nonpolar	Coil
1AZZ_A134_A184	145	SER	polar	Turn	9.27253	151	ILE	nonpolar	Coil
1AZZ_A134_A184	168	CYS	polar	AlphaHelix	9.26523	180	ASN	polar	Turn
1AZZ_A134_A184	169	ASP	charged	AlphaHelix	9.24227	182	CYS	polar	Strand
1AZZ_A134_A184	165	ASN	polar	AlphaHelix	9.22127	183	ILE	nonpolar	Strand
1AZZ_A134_A184	168	CYS	polar	AlphaHelix	9.19761	175	ILE	nonpolar	Turn
1AZZ_A134_A184	139	THR	polar	Strand	9.17824	159	ASP	charged	Coil
1AZZ_A134_A184	170	ALA	nonpolar	AlphaHelix	9.16777	175	ILE	nonpolar	Turn
1AZZ_A134_A184	167	ASP	charged	AlphaHelix	9.11282	172	TYR	polar	AlphaHelix
1AZZ_A134_A184	144	PRO	nonpolar	Coil	9.10783	149	LEU	nonpolar	Coil
1AZZ_A134_A184	166	ALA	nonpolar	AlphaHelix	9.10321	177	THR	polar	Turn
1AZZ_A134_A184	153	ASP	charged	Turn	9.09551	156	ARG	charged	Strand
1AZZ_A134_A184	151	ILE	nonpolar	Coil	9.08979	154	VAL	nonpolar	Turn
1AZZ_A134_A184	171	VAL	nonpolar	AlphaHelix	9.0338	176	VAL	nonpolar	Turn
1AZZ_A134_A184	142	GLY	polar	Coil	9.00929	145	SER	polar	Turn
1AZZ_A134_A184	149	LEU	nonpolar	Coil	8.99872	152	SER	polar	Turn
1AZZ_A134_A184	164	SER	polar	Coil	8.97805	184	ASP	charged	Coil
1AZZ_A134_A184	176	VAL	nonpolar	Turn	8.95543	182	CYS	polar	Strand
1AZZ_A134_A184	171	VAL	nonpolar	AlphaHelix	8.95227	175	ILE	nonpolar	Turn
1AZZ_A134_A184	162	ILE	nonpolar	Strand	8.94924	165	ASN	polar	AlphaHelix
1AZZ_A134_A184	166	ALA	nonpolar	AlphaHelix	8.9402	171	VAL	nonpolar	AlphaHelix
1AZZ_A134_A184	174	GLY	polar	Turn	8.90542	177	THR	polar	Turn
1AZZ_A134_A184	167	ASP	charged	AlphaHelix	8.89278	182	CYS	polar	Strand
1AZZ_A134_A184	141	TRP	nonpolar	Coil	8.88325	157	GLN	polar	Strand
1AZZ_A134_A184	146	ASP	charged	Turn	8.84602	149	LEU	nonpolar	Coil
1AZZ_A134_A184	147	SER	polar	Turn	8.80219	150	GLY	polar	Coil
1AZZ_A134_A184	142	GLY	polar	Coil	8.75686	153	ASP	charged	Turn
1AZZ_A134_A184	145	SER	polar	Turn	8.749	149	LEU	nonpolar	Coil
1AZZ_A134_A184	170	ALA	nonpolar	AlphaHelix	8.72567	176	VAL	nonpolar	Turn
1AZZ_A134_A184	164	SER	polar	Coil	8.71479	169	ASP	charged	AlphaHelix
1AZZ_A134_A184	140	GLY	polar	Strand	8.657	143	LEU	nonpolar	Coil
1AZZ_A134_A184	139	THR	polar	Strand	8.63012	142	GLY	polar	Coil
1AZZ_A134_A184	135	VAL	nonpolar	Strand	8.6136	183	ILE	nonpolar	Strand
1AZZ_A134_A184	137	THR	polar	Coil	8.55343	161	PRO	nonpolar	Strand
1AZZ_A134_A184	140	GLY	polar	Strand	8.54914	154	VAL	nonpolar	Turn
1AZZ_A134_A184	150	GLY	polar	Coil	8.53904	153	ASP	charged	Turn
1AZZ_A134_A184	134	THR	polar	Coil	8.53698	163	MET	nonpolar	Strand
1AZZ_A134_A184	161	PRO	nonpolar	Strand	8.52682	182	CYS	polar	Strand
1AZZ_A134_A184	136	VAL	nonpolar	Strand	8.4672	183	ILE	nonpolar	Strand
1AZZ_A134_A184	148	ALA	nonpolar	Turn	8.45383	152	SER	polar	Turn
1AZZ_A134_A184	168	CYS	polar	AlphaHelix	8.45312	184	ASP	charged	Coil
1AZZ_A134_A184	143	LEU	nonpolar	Coil	8.44516	147	SER	polar	Turn
1AZZ_A134_A184	165	ASN	polar	AlphaHelix	8.42796	170	ALA	nonpolar	AlphaHelix
1AZZ_A134_A184	144	PRO	nonpolar	Coil	8.42772	150	GLY	polar	Coil
1AZZ_A134_A184	138	PRO	nonpolar	Coil	8.42591	156	ARG	charged	Strand
1AZZ_A134_A184	168	CYS	polar	AlphaHelix	8.41878	181	ILE	nonpolar	Coil
1AZZ_A134_A184	163	MET	nonpolar	Strand	8.41852	166	ALA	nonpolar	AlphaHelix
1AZZ_A134_A184	142	GLY	polar	Coil	8.39277	150	GLY	polar	Coil
1AZZ_A134_A184	176	VAL	nonpolar	Turn	8.37817	181	ILE	nonpolar	Coil
1AZZ_A134_A184	177	THR	polar	Turn	8.37798	181	ILE	nonpolar	Coil
1AZZ_A134_A184	164	SER	polar	Coil	8.35707	183	ILE	nonpolar	Strand
1AZZ_A134_A184	142	GLY	polar	Coil	8.26275	155	LEU	nonpolar	Turn
1AZZ_A134_A184	168	CYS	polar	AlphaHelix	8.24351	174	GLY	polar	Turn
1AZZ_A134_A184	168	CYS	polar	AlphaHelix	8.24325	183	ILE	nonpolar	Strand
1AZZ_A134_A184	166	ALA	nonpolar	AlphaHelix	8.23498	176	VAL	nonpolar	Turn
1AZZ_A134_A184	143	LEU	nonpolar	Coil	8.19185	149	LEU	nonpolar	Coil
1AZZ_A134_A184	144	PRO	nonpolar	Coil	8.1742	147	SER	polar	Turn
1AZZ_A134_A184	140	GLY	polar	Strand	8.16571	152	SER	polar	Turn
1AZZ_A134_A184	136	VAL	nonpolar	Strand	8.16105	158	VAL	nonpolar	Coil
1AZZ_A134_A184	134	THR	polar	Coil	8.11486	160	VAL	nonpolar	Strand
1AZZ_A134_A184	142	GLY	polar	Coil	8.11413	156	ARG	charged	Strand
1AZZ_A134_A184	138	PRO	nonpolar	Coil	8.02628	160	VAL	nonpolar	Strand
1AZZ_A134_A184	144	PRO	nonpolar	Coil	8.02484	156	ARG	charged	Strand
1AZZ_A134_A184	141	TRP	nonpolar	Coil	7.98422	144	PRO	nonpolar	Coil
1AZZ_A134_A184	163	MET	nonpolar	Strand	7.91706	181	ILE	nonpolar	Coil
1AZZ_A134_A184	169	ASP	charged	AlphaHelix	7.83489	177	THR	polar	Turn
1AZZ_A134_A184	176	VAL	nonpolar	Turn	7.73932	179	GLY	polar	Turn
1AZZ_A134_A184	152	SER	polar	Turn	7.71502	156	ARG	charged	Strand
1AZZ_A134_A184	164	SER	polar	Coil	7.66198	181	ILE	nonpolar	Coil
1AZZ_A134_A184	165	ASN	polar	AlphaHelix	7.49904	177	THR	polar	Turn
1AZZ_A134_A184	162	ILE	nonpolar	Strand	7.44691	181	ILE	nonpolar	Coil
1AZZ_A134_A184	165	ASN	polar	AlphaHelix	7.37373	178	ASP	charged	Turn
1AZZ_A134_A184	178	ASP	charged	Turn	7.34814	181	ILE	nonpolar	Coil
1AZZ_A134_A184	139	THR	polar	Strand	7.33596	141	TRP	nonpolar	Coil
1AZZ_A134_A184	148	ALA	nonpolar	Turn	7.30648	151	ILE	nonpolar	Coil
1AZZ_A134_A184	149	LEU	nonpolar	Coil	7.29851	151	ILE	nonpolar	Coil
1AZZ_A134_A184	165	ASN	polar	AlphaHelix	7.23676	180	ASN	polar	Turn
1AZZ_A134_A184	136	VAL	nonpolar	Strand	7.18812	162	ILE	nonpolar	Strand
1AZZ_A134_A184	181	ILE	nonpolar	Coil	7.11618	183	ILE	nonpolar	Strand
1AZZ_A134_A184	163	MET	nonpolar	Strand	7.07111	168	CYS	polar	AlphaHelix
1AZZ_A134_A184	176	VAL	nonpolar	Turn	7.05499	178	ASP	charged	Turn
1AZZ_A134_A184	138	PRO	nonpolar	Coil	7.04753	140	GLY	polar	Strand
1AZZ_A134_A184	159	ASP	charged	Coil	7.04617	161	PRO	nonpolar	Strand
1AZZ_A134_A184	144	PRO	nonpolar	Coil	7.04005	151	ILE	nonpolar	Coil
1AZZ_A134_A184	156	ARG	charged	Strand	7.03697	158	VAL	nonpolar	Coil
1AZZ_A134_A184	143	LEU	nonpolar	Coil	7.02228	146	ASP	charged	Turn
1AZZ_A134_A184	144	PRO	nonpolar	Coil	7.02054	146	ASP	charged	Turn
1AZZ_A134_A184	179	GLY	polar	Turn	7.0174	181	ILE	nonpolar	Coil
1AZZ_A134_A184	155	LEU	nonpolar	Turn	7.00283	157	GLN	polar	Strand
1AZZ_A134_A184	165	ASN	polar	AlphaHelix	6.97907	176	VAL	nonpolar	Turn
1AZZ_A134_A184	160	VAL	nonpolar	Strand	6.94042	162	ILE	nonpolar	Strand
1AZZ_A134_A184	168	CYS	polar	AlphaHelix	6.93948	176	VAL	nonpolar	Turn
1AZZ_A134_A184	135	VAL	nonpolar	Strand	6.93843	137	THR	polar	Coil
1AZZ_A134_A184	167	ASP	charged	AlphaHelix	6.93778	171	VAL	nonpolar	AlphaHelix
1AZZ_A134_A184	139	THR	polar	Strand	6.93363	155	LEU	nonpolar	Turn
1AZZ_A134_A184	157	GLN	polar	Strand	6.91273	159	ASP	charged	Coil
1AZZ_A134_A184	164	SER	polar	Coil	6.90647	182	CYS	polar	Strand
1AZZ_A134_A184	139	THR	polar	Strand	6.88322	158	VAL	nonpolar	Coil
1AZZ_A134_A184	138	PRO	nonpolar	Coil	6.87477	159	ASP	charged	Coil
1AZZ_A134_A184	163	MET	nonpolar	Strand	6.85733	167	ASP	charged	AlphaHelix
1AZZ_A134_A184	152	SER	polar	Turn	6.79423	155	LEU	nonpolar	Turn
1AZZ_A134_A184	182	CYS	polar	Strand	6.78386	184	ASP	charged	Coil
1AZZ_A134_A184	162	ILE	nonpolar	Strand	6.72273	164	SER	polar	Coil
1AZZ_A134_A184	136	VAL	nonpolar	Strand	6.71296	138	PRO	nonpolar	Coil
1AZZ_A134_A184	153	ASP	charged	Turn	6.69965	155	LEU	nonpolar	Turn
1AZZ_A134_A184	141	TRP	nonpolar	Coil	6.67294	143	LEU	nonpolar	Coil
1AZZ_A134_A184	140	GLY	polar	Strand	6.60693	157	GLN	polar	Strand
1AZZ_A134_A184	163	MET	nonpolar	Strand	6.5924	165	ASN	polar	AlphaHelix
1AZZ_A134_A184	180	ASN	polar	Turn	6.57806	182	CYS	polar	Strand
1AZZ_A134_A184	172	TYR	polar	AlphaHelix	6.54746	176	VAL	nonpolar	Turn
1AZZ_A134_A184	160	VAL	nonpolar	Strand	6.54039	184	ASP	charged	Coil
1AZZ_A134_A184	151	ILE	nonpolar	Coil	6.51303	153	ASP	charged	Turn
1AZZ_A134_A184	175	ILE	nonpolar	Turn	6.48974	177	THR	polar	Turn
1AZZ_A134_A184	168	CYS	polar	AlphaHelix	6.48116	172	TYR	polar	AlphaHelix
1AZZ_A134_A184	160	VAL	nonpolar	Strand	6.47608	183	ILE	nonpolar	Strand
1AZZ_A134_A184	137	THR	polar	Coil	6.46828	139	THR	polar	Strand
1AZZ_A134_A184	154	VAL	nonpolar	Turn	6.45807	156	ARG	charged	Strand
1AZZ_A134_A184	141	TRP	nonpolar	Coil	6.44231	153	ASP	charged	Turn
1AZZ_A134_A184	147	SER	polar	Turn	6.42602	149	LEU	nonpolar	Coil
1AZZ_A134_A184	150	GLY	polar	Coil	6.41454	152	SER	polar	Turn
1AZZ_A134_A184	141	TRP	nonpolar	Coil	6.40491	154	VAL	nonpolar	Turn
1AZZ_A134_A184	158	VAL	nonpolar	Coil	6.366	160	VAL	nonpolar	Strand
1AZZ_A134_A184	169	ASP	charged	AlphaHelix	6.36351	175	ILE	nonpolar	Turn
1AZZ_A134_A184	164	SER	polar	Coil	6.3582	168	CYS	polar	AlphaHelix
1AZZ_A134_A184	168	CYS	polar	AlphaHelix	6.35816	182	CYS	polar	Strand
1AZZ_A134_A184	165	ASN	polar	AlphaHelix	6.35551	182	CYS	polar	Strand
1AZZ_A134_A184	143	LEU	nonpolar	Coil	6.32778	150	GLY	polar	Coil
1AZZ_A134_A184	171	VAL	nonpolar	AlphaHelix	6.32169	174	GLY	polar	Turn
1AZZ_A134_A184	142	GLY	polar	Coil	6.3091	144	PRO	nonpolar	Coil
1AZZ_A134_A184	161	PRO	nonpolar	Strand	6.29924	163	MET	nonpolar	Strand
1AZZ_A134_A184	137	THR	polar	Coil	6.27884	160	VAL	nonpolar	Strand
1AZZ_A134_A184	144	PRO	nonpolar	Coil	6.25119	152	SER	polar	Turn
1AZZ_A134_A184	134	THR	polar	Coil	6.21924	136	VAL	nonpolar	Strand
1AZZ_A134_A184	165	ASN	polar	AlphaHelix	6.20596	181	ILE	nonpolar	Coil
1AZZ_A134_A184	135	VAL	nonpolar	Strand	6.19811	162	ILE	nonpolar	Strand
1AZZ_A134_A184	170	ALA	nonpolar	AlphaHelix	6.19792	174	GLY	polar	Turn
1AZZ_A134_A184	137	THR	polar	Coil	6.19588	157	GLN	polar	Strand
1AZZ_A134_A184	141	TRP	nonpolar	Coil	6.156	156	ARG	charged	Strand
1AZZ_A134_A184	162	ILE	nonpolar	Strand	6.13035	184	ASP	charged	Coil
1AZZ_A134_A184	166	ALA	nonpolar	AlphaHelix	6.12715	170	ALA	nonpolar	AlphaHelix
1AZZ_A134_A184	144	PRO	nonpolar	Coil	6.11923	148	ALA	nonpolar	Turn
1AZZ_A134_A184	176	VAL	nonpolar	Turn	6.09908	180	ASN	polar	Turn
1AZZ_A134_A184	143	LEU	nonpolar	Coil	6.09542	148	ALA	nonpolar	Turn
1AZZ_A134_A184	141	TRP	nonpolar	Coil	6.07952	151	ILE	nonpolar	Coil
1AZZ_A134_A184	165	ASN	polar	AlphaHelix	5.99381	169	ASP	charged	AlphaHelix
1AZZ_A134_A184	136	VAL	nonpolar	Strand	5.98336	161	PRO	nonpolar	Strand
1AZZ_A134_A184	135	VAL	nonpolar	Strand	5.96662	159	ASP	charged	Coil
1AZZ_A134_A184	138	PRO	nonpolar	Coil	5.94438	158	VAL	nonpolar	Coil
1AZZ_A134_A184	174	GLY	polar	Turn	5.93462	176	VAL	nonpolar	Turn
1AZZ_A134_A184	170	ALA	nonpolar	AlphaHelix	5.87218	172	TYR	polar	AlphaHelix
1AZZ_A134_A184	162	ILE	nonpolar	Strand	5.78338	182	CYS	polar	Strand
1AZZ_A134_A184	163	MET	nonpolar	Strand	5.73347	182	CYS	polar	Strand
1AZZ_A134_A184	138	PRO	nonpolar	Coil	5.71801	157	GLN	polar	Strand
1AZZ_A134_A184	142	GLY	polar	Coil	5.68127	152	SER	polar	Turn
1AZZ_A134_A184	161	PRO	nonpolar	Strand	5.6676	184	ASP	charged	Coil
1AZZ_A134_A184	143	LEU	nonpolar	Coil	5.66536	145	SER	polar	Turn
1AZZ_A134_A184	134	THR	polar	Coil	5.62942	162	ILE	nonpolar	Strand
1AZZ_A134_A184	143	LEU	nonpolar	Coil	5.6277	152	SER	polar	Turn
1AZZ_A134_A184	146	ASP	charged	Turn	5.62237	148	ALA	nonpolar	Turn
1AZZ_A134_A184	161	PRO	nonpolar	Strand	5.56131	183	ILE	nonpolar	Strand
1AZZ_A134_A184	139	THR	polar	Strand	5.55419	156	ARG	charged	Strand
1AZZ_A134_A184	172	TYR	polar	AlphaHelix	5.54512	175	ILE	nonpolar	Turn
1AZZ_A134_A184	163	MET	nonpolar	Strand	5.54459	184	ASP	charged	Coil
1AZZ_A134_A184	152	SER	polar	Turn	5.54179	154	VAL	nonpolar	Turn
1AZZ_A134_A184	167	ASP	charged	AlphaHelix	5.53604	169	ASP	charged	AlphaHelix
1AZZ_A134_A184	136	VAL	nonpolar	Strand	5.5347	160	VAL	nonpolar	Strand
1AZZ_A134_A184	168	CYS	polar	AlphaHelix	5.50558	171	VAL	nonpolar	AlphaHelix
1AZZ_A134_A184	165	ASN	polar	AlphaHelix	5.49887	167	ASP	charged	AlphaHelix
1AZZ_A134_A184	148	ALA	nonpolar	Turn	5.49665	150	GLY	polar	Coil
1AZZ_A134_A184	140	GLY	polar	Strand	5.44958	142	GLY	polar	Coil
1AZZ_A134_A184	177	THR	polar	Turn	5.43971	180	ASN	polar	Turn
1AZZ_A134_A184	140	GLY	polar	Strand	5.41729	156	ARG	charged	Strand
1AZZ_A134_A184	163	MET	nonpolar	Strand	5.38784	183	ILE	nonpolar	Strand
1AZZ_A134_A184	166	ALA	nonpolar	AlphaHelix	5.37391	168	CYS	polar	AlphaHelix
1AZZ_A134_A184	136	VAL	nonpolar	Strand	5.37048	159	ASP	charged	Coil
1AZZ_A134_A184	140	GLY	polar	Strand	5.36526	155	LEU	nonpolar	Turn
1AZZ_A134_A184	168	CYS	polar	AlphaHelix	5.3585	170	ALA	nonpolar	AlphaHelix
1AZZ_A134_A184	134	THR	polar	Coil	5.34124	161	PRO	nonpolar	Strand
1AZZ_A134_A184	164	SER	polar	Coil	5.33957	167	ASP	charged	AlphaHelix
1AZZ_A134_A184	137	THR	polar	Coil	5.30206	158	VAL	nonpolar	Coil
1AZZ_A134_A184	164	SER	polar	Coil	5.26173	166	ALA	nonpolar	AlphaHelix
1AZZ_A134_A184	145	SER	polar	Turn	5.20058	147	SER	polar	Turn
1AZZ_A134_A184	178	ASP	charged	Turn	5.18282	180	ASN	polar	Turn
1AZZ_A134_A184	166	ALA	nonpolar	AlphaHelix	5.1706	169	ASP	charged	AlphaHelix
1AZZ_A134_A184	177	THR	polar	Turn	5.12289	179	GLY	polar	Turn
1AZZ_A134_A184	169	ASP	charged	AlphaHelix	5.10778	171	VAL	nonpolar	AlphaHelix
1AZZ_A134_A184	145	SER	polar	Turn	5.03563	148	ALA	nonpolar	Turn
1AZZ_A134_A184	167	ASP	charged	AlphaHelix	5.03328	170	ALA	nonpolar	AlphaHelix
1AZZ_A134_A184	169	ASP	charged	AlphaHelix	5.01733	176	VAL	nonpolar	Turn
1AZZ_A134_A184	142	GLY	polar	Coil	4.94051	151	ILE	nonpolar	Coil
1AZZ_A134_A184	165	ASN	polar	AlphaHelix	4.89826	168	CYS	polar	AlphaHelix
1AZZ_A134_A184	141	TRP	nonpolar	Coil	4.88595	155	LEU	nonpolar	Turn
1AZZ_A134_A184	135	VAL	nonpolar	Strand	4.88399	160	VAL	nonpolar	Strand
1AZZ_A134_A184	169	ASP	charged	AlphaHelix	4.8671	174	GLY	polar	Turn
1AZZ_A134_A184	169	ASP	charged	AlphaHelix	4.79355	172	TYR	polar	AlphaHelix
1AZZ_A134_A184	141	TRP	nonpolar	Coil	4.78983	152	SER	polar	Turn
1AZZ_A134_A184	162	ILE	nonpolar	Strand	4.48457	183	ILE	nonpolar	Strand
1AZZ_A134_A184	139	THR	polar	Strand	4.37264	157	GLN	polar	Strand
1AZZ_A134_A184	143	LEU	nonpolar	Coil	4.36677	151	ILE	nonpolar	Coil
1AZZ_A134_A184	137	THR	polar	Coil	4.26216	159	ASP	charged	Coil
1AZZ_A134_A184	149	LEU	nonpolar	Coil	3.86391	150	GLY	polar	Coil
1AZZ_A134_A184	179	GLY	polar	Turn	3.85803	180	ASN	polar	Turn
1AZZ_A134_A184	135	VAL	nonpolar	Strand	3.84843	161	PRO	nonpolar	Strand
1AZZ_A134_A184	136	VAL	nonpolar	Strand	3.8456	137	THR	polar	Coil
1AZZ_A134_A184	175	ILE	nonpolar	Turn	3.8417	176	VAL	nonpolar	Turn
1AZZ_A134_A184	152	SER	polar	Turn	3.82901	153	ASP	charged	Turn
1AZZ_A134_A184	137	THR	polar	Coil	3.82846	138	PRO	nonpolar	Coil
1AZZ_A134_A184	154	VAL	nonpolar	Turn	3.82821	155	LEU	nonpolar	Turn
1AZZ_A134_A184	150	GLY	polar	Coil	3.82711	151	ILE	nonpolar	Coil
1AZZ_A134_A184	174	GLY	polar	Turn	3.82258	175	ILE	nonpolar	Turn
1AZZ_A134_A184	153	ASP	charged	Turn	3.82046	154	VAL	nonpolar	Turn
1AZZ_A134_A184	163	MET	nonpolar	Strand	3.81824	164	SER	polar	Coil
1AZZ_A134_A184	138	PRO	nonpolar	Coil	3.81733	139	THR	polar	Strand
1AZZ_A134_A184	151	ILE	nonpolar	Coil	3.81606	152	SER	polar	Turn
1AZZ_A134_A184	157	GLN	polar	Strand	3.815	158	VAL	nonpolar	Coil
1AZZ_A134_A184	166	ALA	nonpolar	AlphaHelix	3.81464	167	ASP	charged	AlphaHelix
1AZZ_A134_A184	167	ASP	charged	AlphaHelix	3.81364	168	CYS	polar	AlphaHelix
1AZZ_A134_A184	176	VAL	nonpolar	Turn	3.81362	177	THR	polar	Turn
1AZZ_A134_A184	160	VAL	nonpolar	Strand	3.81173	161	PRO	nonpolar	Strand
1AZZ_A134_A184	172	TYR	polar	AlphaHelix	3.81167	174	GLY	polar	Turn
1AZZ_A134_A184	158	VAL	nonpolar	Coil	3.80997	159	ASP	charged	Coil
1AZZ_A134_A184	168	CYS	polar	AlphaHelix	3.80864	169	ASP	charged	AlphaHelix
1AZZ_A134_A184	164	SER	polar	Coil	3.80783	165	ASN	polar	AlphaHelix
1AZZ_A134_A184	183	ILE	nonpolar	Strand	3.80737	184	ASP	charged	Coil
1AZZ_A134_A184	143	LEU	nonpolar	Coil	3.80694	144	PRO	nonpolar	Coil
1AZZ_A134_A184	165	ASN	polar	AlphaHelix	3.80591	166	ALA	nonpolar	AlphaHelix
1AZZ_A134_A184	171	VAL	nonpolar	AlphaHelix	3.80504	172	TYR	polar	AlphaHelix
1AZZ_A134_A184	181	ILE	nonpolar	Coil	3.80497	182	CYS	polar	Strand
1AZZ_A134_A184	161	PRO	nonpolar	Strand	3.80297	162	ILE	nonpolar	Strand
1AZZ_A134_A184	170	ALA	nonpolar	AlphaHelix	3.80222	171	VAL	nonpolar	AlphaHelix
1AZZ_A134_A184	144	PRO	nonpolar	Coil	3.80168	145	SER	polar	Turn
1AZZ_A134_A184	162	ILE	nonpolar	Strand	3.80035	163	MET	nonpolar	Strand
1AZZ_A134_A184	177	THR	polar	Turn	3.79972	178	ASP	charged	Turn
1AZZ_A134_A184	147	SER	polar	Turn	3.79744	148	ALA	nonpolar	Turn
1AZZ_A134_A184	180	ASN	polar	Turn	3.79484	181	ILE	nonpolar	Coil
1AZZ_A134_A184	134	THR	polar	Coil	3.79211	135	VAL	nonpolar	Strand
1AZZ_A134_A184	169	ASP	charged	AlphaHelix	3.78866	170	ALA	nonpolar	AlphaHelix
1AZZ_A134_A184	139	THR	polar	Strand	3.78829	140	GLY	polar	Strand
1AZZ_A134_A184	141	TRP	nonpolar	Coil	3.78809	142	GLY	polar	Coil
1AZZ_A134_A184	155	LEU	nonpolar	Turn	3.78565	156	ARG	charged	Strand
1AZZ_A134_A184	135	VAL	nonpolar	Strand	3.77991	136	VAL	nonpolar	Strand
1AZZ_A134_A184	145	SER	polar	Turn	3.77857	146	ASP	charged	Turn
1AZZ_A134_A184	146	ASP	charged	Turn	3.77345	147	SER	polar	Turn
1AZZ_A134_A184	178	ASP	charged	Turn	3.76526	179	GLY	polar	Turn
1AZZ_A134_A184	159	ASP	charged	Coil	3.76294	160	VAL	nonpolar	Strand
1AZZ_A134_A184	142	GLY	polar	Coil	3.75965	143	LEU	nonpolar	Coil
1AZZ_A134_A184	182	CYS	polar	Strand	3.75959	183	ILE	nonpolar	Strand
1AZZ_A134_A184	156	ARG	charged	Strand	3.75634	157	GLN	polar	Strand
1AZZ_A134_A184	148	ALA	nonpolar	Turn	3.74177	149	LEU	nonpolar	Coil
1AZZ_A134_A184	140	GLY	polar	Strand	3.73999	141	TRP	nonpolar	Coil
[truncated: 75,557 more rows]
