# Supplementary material for: 3β-Corner Stability by Comparative Molecular Dynamics Simulations
Source: Int J Mol Sci. 2022 Oct 2;23(19):11674. doi: 10.3390/ijms231911674 (PMC9570037; doi:10.3390/ijms231911674)
Supplement: Supplementary file 1 [file ijms-23-11674-s001.zip › Suppl_materials_Table_S6.xlsx]

## Sheet: Table_S6
Structure	SCOPE_ID	%IDENT (FASTA)	SCOPE CCS	SCOPE DESCRIPTION	SCOPE_CORE FOLD_ID	SCOPE_CORE FOLD_TYPE	SCOPE_CORE FOLD_DESCRIPTION
2IIM_A64_A103	d2iima1	100.0	b.34.2.1	SH3 DOMAIN OF HUMAN LCK	b.34	barrel	barrel partly opened n*=4 S*=8 meander
1XOV_A222_A257	d1xova1	100.0	b.34.11.4	THE CRYSTAL STRUCTURE OF THE LISTERIA MONOCYTOGENES BACTERIOPHAGE PSA ENDOLYSIN PLYPSA	b.34	barrel	barrel partly opened n*=4 S*=8 meander
1BDM_A265_A299	d1y7ta2	86.7	d.162.1.1	CRYSTAL STRUCTURE OF NAD(H)-DEPENENT MALATE DEHYDROGENASE COMPLEXED WITH NADPH	d.162	unusual fold	LDH C-terminal domain-like
2E3H_A216_A247	d2e3ha1	100.0	b.34.10.1	CRYSTAL STRUCTURE OF THE CLIP-170 CAP-GLY DOMAIN 2	b.34	barrel	barrel partly opened n*=4 S*=8 meander
1JEG_A12_A52	d1k9aa1	56.8	b.34.2.1	CRYSTAL STRUCTURE ANALYSIS OF FULL-LENGTH CARBOXYL-TERMINAL SRC KINASE AT 2.5 A RESOLUTION	b.34	barrel	barrel partly opened n*=4 S*=8 meander
2Z7F_E65_E109	d1a7sa	73.8	b.47.1.2	ATOMIC RESOLUTION STRUCTURE OF HBP	b.47	barrel	barrel closed n=6 S=8 greek-key
1RZH_H151_H183	d1pm3a	69.0	b.41.1.2	MTH1859	b.41	barrel	barrel partly opened n*=5 S*=8 meander
1T32_A134_A184	d1t32a1	100.0	b.47.1.2	A DUAL INHIBITOR OF THE LEUKOCYTE PROTEASES CATHEPSIN G AND CHYMASE WITH THERAPEUTIC EFFICACY IN ANIMALS MODELS OF INFLAMMATION	b.47	barrel	barrel closed n=6 S=8 greek-key
7MDH_A304_A339	n/a	n/a	n/a	n/a	n/a	n/a	n/a
1T31_A29_A55	n/a	n/a	n/a	n/a	n/a	n/a	n/a
1KK1_A351_A379	d1kk1a2	100.0	b.44.1.1	STRUCTURE OF THE LARGE GAMMA SUBUNIT OF INITIATION FACTOR EIF2 FROM PYROCOCCUS ABYSSI-G235D MUTANT COMPLEXED WITH GDPNP-MG2+	b.44	barrel	barrel closed n=6 S=10 greek-key
2FPZ_A29_A55	d1ltoa	84.0	b.47.1.2	HUMAN ALPHA1-TRYPTASE	b.47	barrel	barrel closed n=6 S=8 greek-key
1V6Z_A33_A64	d1v6za1	100.0	b.122.1.2	CRYSTAL STRUCTURE OF TT1573 FROM THERMUS THERMOPHILUS	b.122	sandwich	partial beta-propeller and beta-sandwich regions
1E5W_A223_A260	d1h4ra2	61.8	b.55.1.5	CRYSTAL STRUCTURE OF THE FERM DOMAIN OF MERLIN, THE NEUROFIBROMATOSIS 2 TUMOR SUPPRESSOR PROTEIN.	b.55	barrel	barrel closed n=7 S=8
2C12_A182_A248	d2c12a2	100.0	e.6.1.1	CRYSTAL STRUCTURE OF NITROALKANE OXIDASE IN COMPLEX WITH SPERMINE, A COMPETITIVE INHIBITOR	e.6	barrel	contains an open beta-sheet barrel: n*=5 S*=8 complex topology
1PPO_A129_A179	d1khqa	74.5	d.3.1.1	ORTHORHOMBIC FORM OF PAPAIN/ZLFG-DAM COVALENT COMPLEX	d.3	alpha-helix and 4 strands	consists of one alpha-helix and 4 strands of antiparallel beta-sheet
2G3P_A28_A60	d1g3pa1	72.4	b.37.1.1	CRYSTAL STRUCTURE OF THE N-TERMINAL DOMAINS OF BACTERIOPHAGE MINOR COAT PROTEIN G3P	b.37	barrel	open n*=4 S*=8 meander
1CQX_A189_A225	d1cqxa2	100.0	b.43.4.2	CRYSTAL STRUCTURE OF THE FLAVOHEMOGLOBIN FROM ALCALIGENES EUTROPHUS AT 1.75 A RESOLUTION	b.43	barrel	barrel n=6 S=10 greek-key
1VHK_A39_A71	d1vhka1	100.0	b.122.1.2	CRYSTAL STRUCTURE OF AN HYPOTHETICAL PROTEIN	b.122	sandwich	partial beta-propeller and beta-sandwich regions
1EKB_B134_B184	d1eaxa	57.4	b.47.1.2	CRYSTAL STRUCTURE OF MTSP1 (MATRIPTASE)	b.47	barrel	barrel closed n=6 S=8 greek-key
1TRN_A63_A109	d1hj9a	69.0	b.47.1.2	ATOMIC RESOLUTION STRUCTURES OF TRYPSIN PROVIDE INSIGHT INTO STRUCTURAL RADIATION DAMAGE	b.47	barrel	barrel closed n=6 S=8 greek-key
1M6D_A129_A175	d1deua	51.0	d.3.1.1	CRYSTAL STRUCTURE OF HUMAN PROCATHEPSIN X: A CYSTEINE PROTEASE WITH THE PROREGION COVALENTLY LINKED TO THE ACTIVE SITE CYSTEINE	d.3	alpha-helix and 4 strands	consists of one alpha-helix and 4 strands of antiparallel beta-sheet
1IZN_A62_A89	d1izna	100.0	e.43.1.1	CRYSTAL STRUCTURE OF ACTIN FILAMENT CAPPING PROTEIN CAPZ	e.43	barrel	barrel closed (n=6 S=10)
2PIA_A43_A75	d2piaa1	100.0	b.43.4.2	PHTHALATE DIOXYGENASE REDUCTASE: A MODULAR STRUCTURE FOR ELECTRON TRANSFER FROM PYRIDINE NUCLEOTIDES TO [2FE-2S]	b.43	barrel	barrel n=6 S=10 greek-key
2Z0P_A5_A41	d1btka	54.5	b.55.1.1	PH DOMAIN AND BTK MOTIF FROM BRUTON'S TYROSINE KINASE MUTANT R28C	b.55	barrel	barrel closed n=7 S=8
1U29_A261_A293	d1fgya	79.3	b.55.1.1	GRP1 PH DOMAIN WITH INS(1,3,4,5)P4	b.55	barrel	barrel closed n=7 S=8
1RCQ_A284_A308	d1rcqa1	100.0	b.49.2.2	THE 1.45 A CRYSTAL STRUCTURE OF ALANINE RACEMASE FROM A PATHOGENIC BACTERIUM, PSEUDOMONAS AERUGINOSA, CONTAINS BOTH INTERNAL AND EXTERNAL ALDIMINE FORMS	b.49	barrel	: barrel closed n=6 S=8
1IHW_A223_A253	n/a	n/a	n/a	n/a	n/a	n/a	n/a
1A47_A527_A550	d3bmva1	75.0	b.1.18.2	CYCLODEXTRIN GLYCOSYL TRANSFERASE FROM THERMOANEROBACTERIUM THERMOSULFURIGENES EM1 MUTANT S77P	b.1	sandwich	sandwich 7 strands in 2 sheets greek-key
2Z7F_E197_E231	n/a	n/a	n/a	n/a	n/a	n/a	n/a
1LVM_A153_A182	d1lvmb	80.8	b.47.1.3	CATALYTICALLY ACTIVE TOBACCO ETCH VIRUS PROTEASE COMPLEXED WITH PRODUCT	b.47	barrel	barrel closed n=6 S=8 greek-key
1FON_A9_A41	n/a	n/a	n/a	n/a	n/a	n/a	n/a
1PZG_A266_A303	d1t2da2	75.0	d.162.1.1	PLASMODIUM FALCIPARUM LACTATE DEHYDROGENASE COMPLEXED WITH NAD+ AND OXALATE	d.162	unusual fold	LDH C-terminal domain-like
2AYW_A63_A109	d1hj9a	83.3	b.47.1.2	ATOMIC RESOLUTION STRUCTURES OF TRYPSIN PROVIDE INSIGHT INTO STRUCTURAL RADIATION DAMAGE	b.47	barrel	barrel closed n=6 S=8 greek-key
2PTK_A84_A124	d1ng2a1	48.6	b.34.2.1	STRUCTURE OF AUTOINHIBITED P47PHOX	b.34	barrel	barrel partly opened n*=4 S*=8 meander
1RZH_H177_H206	d2i5nh1	55.6	b.41.1.1	1.96 A X-RAY STRUCTURE OF PHOTOSYNTHETIC REACTION CENTER FROM RHODOPSEUDOMONAS VIRIDIS:CRYSTALS GROWN BY MICROFLUIDIC TECHNIQUE	b.41	barrel	barrel partly opened n*=5 S*=8 meander
1DEU_A150_A200	d1deua	100.0	d.3.1.1	CRYSTAL STRUCTURE OF HUMAN PROCATHEPSIN X: A CYSTEINE PROTEASE WITH THE PROREGION COVALENTLY LINKED TO THE ACTIVE SITE CYSTEINE	d.3	alpha-helix and 4 strands	consists of one alpha-helix and 4 strands of antiparallel beta-sheet
2HTH_B23_B52	d2hthb1	100.0	b.55.1.12	STRUCTURAL BASIS FOR UBIQUITIN RECOGNITION BY THE HUMAN EAP45/ESCRT-II GLUE DOMAIN	b.55	barrel	barrel closed n=7 S=8
1GDN_A29_A55	d1gdna	100.0	b.47.1.2	FUSARIUM OXYSPORUM TRYPSIN AT ATOMIC RESOLUTION	b.47	barrel	barrel closed n=6 S=8 greek-key
1OBB_A368_A404	d1obba2	100.0	d.162.1.2	ALPHA-GLUCOSIDASE A, AGLA, FROM THERMOTOGA MARITIMA IN COMPLEX WITH MALTOSE AND NAD+	d.162	unusual fold	LDH C-terminal domain-like
1GG6_B29_B55	d2p3ub1	82.6	b.47.1.2	CRYSTAL STRUCTURE OF HUMAN FACTOR XA COMPLEXED WITH 3- CHLORO-N-(4-CHLORO-2-{[(5-CHLOROPYRIDIN-2-YL) AMINO]CARBONYL}-6-METHOXYPHENYL)-4-[(1-METHYL-1H- IMIDAZOL- 2-YL)METHYL]THIOPHENE-2-CARBOXAMIDE {PFIZER 320663}	b.47	barrel	barrel closed n=6 S=8 greek-key
3RP2_A29_A55	d2hlca	76.0	b.47.1.2	HL COLLAGENASE STRUCTURE AT 1.7A RESOLUTION	b.47	barrel	barrel closed n=6 S=8 greek-key
1B8P_A264_A297	d1y7ta2	66.7	d.162.1.1	CRYSTAL STRUCTURE OF NAD(H)-DEPENENT MALATE DEHYDROGENASE COMPLEXED WITH NADPH	d.162	unusual fold	LDH C-terminal domain-like
1SKY_B50_B76	d2jdia2	69.6	b.49.1.1	GROUND STATE STRUCTURE OF F1-ATPASE FROM BOVINE HEART MITOCHONDRIA (BOVINE F1-ATPASE CRYSTALLISED IN THE ABSENCE OF AZIDE)	b.49	barrel	: barrel closed n=6 S=8
1XCG_A982_A1005	d1txda2	89.5	b.55.1.1	CRYSTAL STRUCTURE OF THE DH/PH DOMAINS OF LEUKEMIA- ASSOCIATED RHOGEF	b.55	barrel	barrel closed n=7 S=8
2I5N_H155_H188	d2i5nh1	100.0	b.41.1.1	1.96 A X-RAY STRUCTURE OF PHOTOSYNTHETIC REACTION CENTER FROM RHODOPSEUDOMONAS VIRIDIS:CRYSTALS GROWN BY MICROFLUIDIC TECHNIQUE	b.41	barrel	barrel partly opened n*=5 S*=8 meander
1X1G_A16_A52	n/a	n/a	n/a	n/a	n/a	n/a	n/a
2AR1_A55_A115	d2evea1	71.9	b.122.1.8	X-RAY CRYSTAL STRUCTURE OF PROTEIN PSPTO5229 FROM PSEUDOMONAS SYRINGAE. NORTHEAST STRUCTURAL GENOMICS CONSORTIUM TARGET PSR62	b.122	sandwich	partial beta-propeller and beta-sandwich regions
2HZY_A18_A43	d1hyoa1	86.4	b.34.8.1	CRYSTAL STRUCTURE OF FUMARYLACETOACETATE HYDROLASE COMPLEXED WITH 4-(HYDROXYMETHYLPHOSPHINOYL)-3-OXO-BUTANOIC ACID	b.34	barrel	barrel partly opened n*=4 S*=8 meander
1EP3_B38_B73	d1ep3b1	100.0	b.43.4.2	CRYSTAL STRUCTURE OF LACTOCOCCUS LACTIS DIHYDROOROTATE DEHYDROGENASE B. DATA COLLECTED UNDER CRYOGENIC CONDITIONS.	b.43	barrel	barrel n=6 S=10 greek-key
2G2X_A45_A102	d2evea1	70.4	b.122.1.8	X-RAY CRYSTAL STRUCTURE OF PROTEIN PSPTO5229 FROM PSEUDOMONAS SYRINGAE. NORTHEAST STRUCTURAL GENOMICS CONSORTIUM TARGET PSR62	b.122	sandwich	partial beta-propeller and beta-sandwich regions
1IHV_A223_A253	n/a	n/a	n/a	n/a	n/a	n/a	n/a
2ACT_A132_A182	d1khqa	66.0	d.3.1.1	ORTHORHOMBIC FORM OF PAPAIN/ZLFG-DAM COVALENT COMPLEX	d.3	alpha-helix and 4 strands	consists of one alpha-helix and 4 strands of antiparallel beta-sheet
1K9A_A12_A52	d1k9aa1	100.0	b.34.2.1	CRYSTAL STRUCTURE ANALYSIS OF FULL-LENGTH CARBOXYL-TERMINAL SRC KINASE AT 2.5 A RESOLUTION	b.34	barrel	barrel partly opened n*=4 S*=8 meander
2VXF_A10_A40	d2vxfa1	100.0	b.38.1.5	SOLUTION STRUCTURE OF THE LSM-DOMAIN OF ZEBRAFISH RAP55	b.38	barrel	barrel closed or partly opened n=5 S=10 or S=8 greek-key
1A7S_A121_A163	d1a7sa	100.0	b.47.1.2	ATOMIC RESOLUTION STRUCTURE OF HBP	b.47	barrel	barrel closed n=6 S=8 greek-key
1OZ2_A453_A484	d1oz2a2	67.9	b.34.9.3	CRYSTAL STRUCTURE OF 3-MBT REPEATS OF LETHAL (3) MALIGNANT BRAIN TUMOR (NATIVE-II) AT 1.55 ANGSTROM	b.34	barrel	barrel partly opened n*=4 S*=8 meander
1LDM_A265_A301	d1i0za2	57.6	d.162.1.1	HUMAN HEART L-LACTATE DEHYDROGENASE H CHAIN, TERNARY COMPLEX WITH NADH AND OXAMATE	d.162	unusual fold	LDH C-terminal domain-like
1Z25_A177_A250	d1u04a1	77.1	b.34.14.1	CRYSTAL STRUCTURE OF FULL LENGTH ARGONAUTE FROM PYROCOCCUS FURIOSUS	b.34	barrel	barrel partly opened n*=4 S*=8 meander
2RNR_B29_B70	d2rnrb1	100.0	b.55.1.9	SOLUTION STRUCTURE OF THE COMPLEX BETWEEN TFIIE ALPHA C- TERMINAL ACIDIC DOMAIN AND TFIIH P62 PH DOMAIN	b.55	barrel	barrel closed n=7 S=8
1PFX_C134_C184	d1eaxa	59.6	b.47.1.2	CRYSTAL STRUCTURE OF MTSP1 (MATRIPTASE)	b.47	barrel	barrel closed n=6 S=8 greek-key
2H7J_A133_A184	d1deua	55.1	d.3.1.1	CRYSTAL STRUCTURE OF HUMAN PROCATHEPSIN X: A CYSTEINE PROTEASE WITH THE PROREGION COVALENTLY LINKED TO THE ACTIVE SITE CYSTEINE	d.3	alpha-helix and 4 strands	consists of one alpha-helix and 4 strands of antiparallel beta-sheet
1TXQ_A31_A63	d2e3ha1	65.5	b.34.10.1	CRYSTAL STRUCTURE OF THE CLIP-170 CAP-GLY DOMAIN 2	b.34	barrel	barrel partly opened n*=4 S*=8 meander
2F5K_A15_A47	d2f5ka1	100.0	b.34.13.3	CRYSTAL STRUCTURE OF THE CHROMO DOMAIN OF HUMAN MRG15	b.34	barrel	barrel partly opened n*=4 S*=8 meander
1FND_A37_A97	d2bmwa1	69.0	b.43.4.2	FERREDOXIN: NADP+REDUCTASE MUTANT WITH THR 155 REPLACED BY GLY, ALA 160 REPLACED BY THR, LEU 263 REPLACED BY PRO, ARG 264 REPLACED BY PRO AND GLY 265 REPLACED BY PRO (T155G- A160T-L263P-R264P-G265P)	b.43	barrel	barrel n=6 S=10 greek-key
1GG6_B64_B109	d1hj9a	66.7	b.47.1.2	ATOMIC RESOLUTION STRUCTURES OF TRYPSIN PROVIDE INSIGHT INTO STRUCTURAL RADIATION DAMAGE	b.47	barrel	barrel closed n=6 S=8 greek-key
2CU8_A37_A60	d2cu8a2	100.0	g.39.1.3	SOLUTION STRUCTURE OF THE LIM DOMAIN OF HUMAN CYSTEINE-RICH PROTEIN 2	g.39	alpha-beta	metal(zinc)-bound fold
1UMU_A84_A109	d1umua	100.0	b.87.1.1	STRUCTURE DETERMINATION OF UMUD' BY MAD PHASING OF THE SELENOMETHIONYL PROTEIN	b.87	barrel	complex fold contains an SH3-like barrel
1DPO_A134_A184	d1hj9a	71.7	b.47.1.2	ATOMIC RESOLUTION STRUCTURES OF TRYPSIN PROVIDE INSIGHT INTO STRUCTURAL RADIATION DAMAGE	b.47	barrel	barrel closed n=6 S=8 greek-key
1TRN_A197_A231	d2p3ub1	64.3	b.47.1.2	CRYSTAL STRUCTURE OF HUMAN FACTOR XA COMPLEXED WITH 3- CHLORO-N-(4-CHLORO-2-{[(5-CHLOROPYRIDIN-2-YL) AMINO]CARBONYL}-6-METHOXYPHENYL)-4-[(1-METHYL-1H- IMIDAZOL- 2-YL)METHYL]THIOPHENE-2-CARBOXAMIDE {PFIZER 320663}	b.47	barrel	barrel closed n=6 S=8 greek-key
1ZC3_B201_B247	d1zc3b1	100.0	b.55.1.1	CRYSTAL STRUCTURE OF THE RAL-BINDING DOMAIN OF EXO84 IN COMPLEX WITH THE ACTIVE RALA	b.55	barrel	barrel closed n=7 S=8
1QQG_A161_A197	d1qqga2	100.0	b.55.1.2	CRYSTAL STRUCTURE OF THE PH-PTB TARGETING REGION OF IRS-1	b.55	barrel	barrel closed n=7 S=8
2CRF_A30_A76	d2crfa1	100.0	b.55.1.3	SOLUTION STRUCTURE OF THE RAN_BP1 DOMAIN OF RAN-BINDING PROTEIN-3	b.55	barrel	barrel closed n=7 S=8
1DPO_A63_A109	d1hj9a	78.6	b.47.1.2	ATOMIC RESOLUTION STRUCTURES OF TRYPSIN PROVIDE INSIGHT INTO STRUCTURAL RADIATION DAMAGE	b.47	barrel	barrel closed n=6 S=8 greek-key
1FV9_A55_A104	d1gj7.1	0.0	b.47.1.2	ENGINEERING INHIBITORS HIGHLY SELECTIVE FOR THE S1 SITES OF SER190 TRYPSIN-LIKE SERINE PROTEASE DRUG TARGETS	b.47	barrel	barrel closed n=6 S=8 greek-key
2RN8_A174_A213	d2rn8a1	100.0	b.34.2.1	NMR STRUCTURE NOTE: MURINE ITK SH3 DOMAIN	b.34	barrel	barrel partly opened n*=4 S*=8 meander
1EQ9_A197_A231	d1eq9a	100.0	b.47.1.2	CRYSTAL STRUCTURE OF FIRE ANT CHYMOTRYPSIN COMPLEXED TO PMSF	b.47	barrel	barrel closed n=6 S=8 greek-key
1DPO_A29_A55	d1hj9a	85.7	b.47.1.2	ATOMIC RESOLUTION STRUCTURES OF TRYPSIN PROVIDE INSIGHT INTO STRUCTURAL RADIATION DAMAGE	b.47	barrel	barrel closed n=6 S=8 greek-key
2HD9_A39_A97	d2hd9a1	100.0	b.122.1.8	CRYSTAL STRUCTURE OF PH1033 FROM PYROCOCCUS HORIKOSHII OT3	b.122	sandwich	partial beta-propeller and beta-sandwich regions
3RP2_A197_A231	d1t32a1	80.0	b.47.1.2	A DUAL INHIBITOR OF THE LEUKOCYTE PROTEASES CATHEPSIN G AND CHYMASE WITH THERAPEUTIC EFFICACY IN ANIMALS MODELS OF INFLAMMATION	b.47	barrel	barrel closed n=6 S=8 greek-key
2ZPY_A203_A230	d1h4ra2	91.7	b.55.1.5	CRYSTAL STRUCTURE OF THE FERM DOMAIN OF MERLIN, THE NEUROFIBROMATOSIS 2 TUMOR SUPPRESSOR PROTEIN.	b.55	barrel	barrel closed n=7 S=8
1T77_A2079_A2109	d1t77a2	100.0	b.55.1.6	CRYSTAL STRUCTURE OF THE PH-BEACH DOMAINS OF HUMAN LRBA/BGL	b.55	barrel	barrel closed n=7 S=8
2ASF_A69_A125	d2asfa1	100.0	b.45.1.1	CRYSTAL STRUCTURE OF THE CONSERVED HYPOTHETICAL PROTEIN RV2074 FROM MYCOBACTERIUM TUBERCULOSIS 1.6 A	b.45	barrel	barrel closed n=6 S=8 greek-key
2ZPY_A223_A260	d1h4ra2	64.7	b.55.1.5	CRYSTAL STRUCTURE OF THE FERM DOMAIN OF MERLIN, THE NEUROFIBROMATOSIS 2 TUMOR SUPPRESSOR PROTEIN.	b.55	barrel	barrel closed n=7 S=8
1YAL_A164_A195	d1deua	85.2	d.3.1.1	CRYSTAL STRUCTURE OF HUMAN PROCATHEPSIN X: A CYSTEINE PROTEASE WITH THE PROREGION COVALENTLY LINKED TO THE ACTIVE SITE CYSTEINE	d.3	alpha-helix and 4 strands	consists of one alpha-helix and 4 strands of antiparallel beta-sheet
1V47_A71_A131	d1v47a1	100.0	b.122.1.3	CRYSTAL STRUCTURE OF ATP SULFURYLASE FROM THERMUS THERMOPHILLUS HB8 IN COMPLEX WITH APS	b.122	sandwich	partial beta-propeller and beta-sandwich regions
1MLD_A248_A279	d2cmda2	64.3	d.162.1.1	THE CRYSTAL STRUCTURE OF E.COLI MALATE DEHYDROGENASE: A COMPLEX OF THE APOENZYME AND CITRATE AT 1.87 ANGSTROMS RESOLUTION	d.162	unusual fold	LDH C-terminal domain-like
1U1S_A21_A48	d1u1sa1	100.0	b.38.1.2	HFQ PROTEIN FROM PSEUDOMONAS AERUGINOSA. LOW-SALT CRYSTALS	b.38	barrel	barrel closed or partly opened n=5 S=10 or S=8 greek-key
2DAQ_A12_A54	d2daqa1	100.0	b.34.9.2	SOLUTION STRUCTURE OF SECOND PWWP DOMAIN OF WHSC1L1 PROTEIN	b.34	barrel	barrel partly opened n*=4 S*=8 meander
1LO6_A29_A55	d1gdna	77.3	b.47.1.2	FUSARIUM OXYSPORUM TRYPSIN AT ATOMIC RESOLUTION	b.47	barrel	barrel closed n=6 S=8 greek-key
1ZUN_B352_B399	d1zunb2	100.0	b.44.1.1	CRYSTAL STRUCTURE OF A GTP-REGULATED ATP SULFURYLASE HETERODIMER FROM PSEUDOMONAS SYRINGAE	b.44	barrel	barrel closed n=6 S=10 greek-key
1IML_A1_A25	n/a	n/a	n/a	n/a	n/a	n/a	n/a
2ZJR_H49_H100	d1whia	64.6	b.39.1.1	RIBOSOMAL PROTEIN L14	b.39	barrel	partly opened n*=5 S*=8 meander
1MS6_A169_A200	d1deua	70.4	d.3.1.1	CRYSTAL STRUCTURE OF HUMAN PROCATHEPSIN X: A CYSTEINE PROTEASE WITH THE PROREGION COVALENTLY LINKED TO THE ACTIVE SITE CYSTEINE	d.3	alpha-helix and 4 strands	consists of one alpha-helix and 4 strands of antiparallel beta-sheet
1EFC_A328_A363	d2c78a2	46.9	b.44.1.1	EF-TU COMPLEXED WITH A GTP ANALOG AND THE ANTIBIOTIC PULVOMYCIN	b.44	barrel	barrel closed n=6 S=10 greek-key
2HLC_A62_A108	d2hlca	100.0	b.47.1.2	HL COLLAGENASE STRUCTURE AT 1.7A RESOLUTION	b.47	barrel	barrel closed n=6 S=8 greek-key
1D2E_A376_A411	d2c78a2	56.2	b.44.1.1	EF-TU COMPLEXED WITH A GTP ANALOG AND THE ANTIBIOTIC PULVOMYCIN	b.44	barrel	barrel closed n=6 S=10 greek-key
1M9U_A29_A55	d1m9ua	100.0	b.47.1.2	CRYSTAL STRUCTURE OF EARTHWORM FIBRINOLYTIC ENZYME COMPONENT A FROM EISENIA FETIDA	b.47	barrel	barrel closed n=6 S=8 greek-key
1KHQ_A129_A175	d1khqa	100.0	d.3.1.1	ORTHORHOMBIC FORM OF PAPAIN/ZLFG-DAM COVALENT COMPLEX	d.3	alpha-helix and 4 strands	consists of one alpha-helix and 4 strands of antiparallel beta-sheet
2B8A_A14_A50	n/a	n/a	n/a	n/a	n/a	n/a	n/a
1GAW_A74_A117	d2bmwa1	87.5	b.43.4.2	FERREDOXIN: NADP+REDUCTASE MUTANT WITH THR 155 REPLACED BY GLY, ALA 160 REPLACED BY THR, LEU 263 REPLACED BY PRO, ARG 264 REPLACED BY PRO AND GLY 265 REPLACED BY PRO (T155G- A160T-L263P-R264P-G265P)	b.43	barrel	barrel n=6 S=10 greek-key
2BDY_A94_A142	d1h8d.1	0.0	b.47.1.2	X-RAY STRUCTURE OF THE HUMAN ALPHA-THROMBIN COMPLEX WITH A TRIPEPTIDE PHOSPHONATE INHIBITOR.	b.47	barrel	barrel closed n=6 S=8 greek-key
2C78_A340_A375	d2c78a2	100.0	b.44.1.1	EF-TU COMPLEXED WITH A GTP ANALOG AND THE ANTIBIOTIC PULVOMYCIN	b.44	barrel	barrel closed n=6 S=10 greek-key
1LTO_A29_A55	d1ltoa	100.0	b.47.1.2	HUMAN ALPHA1-TRYPTASE	b.47	barrel	barrel closed n=6 S=8 greek-key
1F39_A178_A205	d1f39a	100.0	b.87.1.1	CRYSTAL STRUCTURE OF THE LAMBDA REPRESSOR C-TERMINAL DOMAIN	b.87	barrel	complex fold contains an SH3-like barrel
1UP7_A310_A346	d1up7a2	100.0	d.162.1.2	STRUCTURE OF THE 6-PHOSPHO-BETA GLUCOSIDASE FROM THERMOTOGA MARITIMA AT 2.4 ANSTROM RESOLUTION IN THE TETRAGONAL FORM WITH NAD AND GLUCOSE-6-PHOSPHATE	d.162	unusual fold	LDH C-terminal domain-like
1AZZ_A134_A184	d1azza	100.0	b.47.1.2	FIDDLER CRAB COLLAGENASE COMPLEXED TO ECOTIN	b.47	barrel	barrel closed n=6 S=8 greek-key
1NG2_A228_A269	d1ng2a2	100.0	b.34.2.1	STRUCTURE OF AUTOINHIBITED P47PHOX	b.34	barrel	barrel partly opened n*=4 S*=8 meander
2C06_A4_A44	d1m1fa	62.2	b.34.6.2	KID TOXIN PROTEIN FROM E.COLI PLASMID R1	b.34	barrel	barrel partly opened n*=4 S*=8 meander
3PBH_A169_A219	d1gmya	72.3	d.3.1.1	CATHEPSIN B COMPLEXED WITH DIPEPTIDYL NITRILE INHIBITOR	d.3	alpha-helix and 4 strands	consists of one alpha-helix and 4 strands of antiparallel beta-sheet
2CP0_A21_A52	d2cp5a1	57.1	b.34.10.1	SOLUTION STRUCTURE OF THE 1ST CAP-GLY DOMAIN IN HUMAN CLIP- 170/RESTIN	b.34	barrel	barrel partly opened n*=4 S*=8 meander
1Y5O_A25_A65	d1y5oa1	100.0	b.55.1.9	NMR STRUCTURE OF THE AMINO-TERMINAL DOMAIN FROM THE TFB1 SUBUNIT OF YEAST TFIIH	b.55	barrel	barrel closed n=7 S=8
1XKG_A217_A270	d1xkga1	100.0	d.3.1.1	CRYSTAL STRUCTURE OF THE MAJOR HOUSE DUST MITE ALLERGEN DER P 1 IN ITS PRO FORM AT 1.61 A RESOLUTION	d.3	alpha-helix and 4 strands	consists of one alpha-helix and 4 strands of antiparallel beta-sheet
1B8T_A115_A140	n/a	n/a	n/a	n/a	n/a	n/a	n/a
1MI1_A2143_A2173	d1t77a2	51.9	b.55.1.6	CRYSTAL STRUCTURE OF THE PH-BEACH DOMAINS OF HUMAN LRBA/BGL	b.55	barrel	barrel closed n=7 S=8
1PFX_C64_C109	d1autc	50.0	b.47.1.2	HUMAN ACTIVATED PROTEIN C	b.47	barrel	barrel closed n=6 S=8 greek-key
1A5Z_A266_A303	d1a5za2	100.0	d.162.1.1	LACTATE DEHYDROGENASE FROM THERMOTOGA MARITIMA (TMLDH)	d.162	unusual fold	LDH C-terminal domain-like
1KK8_A32_A61	d1kk8a1	100.0	b.34.3.1	SCALLOP MYOSIN (S1-ADP-BEFX) IN THE ACTIN-DETACHED CONFORMATION	b.34	barrel	barrel partly opened n*=4 S*=8 meander
1RTF_B134_B185	d1gj7.1	0.0	b.47.1.2	ENGINEERING INHIBITORS HIGHLY SELECTIVE FOR THE S1 SITES OF SER190 TRYPSIN-LIKE SERINE PROTEASE DRUG TARGETS	b.47	barrel	barrel closed n=6 S=8 greek-key
1EQ9_B434_B484	d1eq9a	93.3	b.47.1.2	CRYSTAL STRUCTURE OF FIRE ANT CHYMOTRYPSIN COMPLEXED TO PMSF	b.47	barrel	barrel closed n=6 S=8 greek-key
1UTM_A29_A55	d1hj9a	90.5	b.47.1.2	ATOMIC RESOLUTION STRUCTURES OF TRYPSIN PROVIDE INSIGHT INTO STRUCTURAL RADIATION DAMAGE	b.47	barrel	barrel closed n=6 S=8 greek-key
1VQO_T46_T75	d1vqot1	100.0	b.34.5.1	THE STRUCTURE OF CCPMN BOUND TO THE LARGE RIBOSOMAL SUBUNIT HALOARCULA MARISMORTUI	b.34	barrel	barrel partly opened n*=4 S*=8 meander
1S0U_A378_A406	d1y71a1	58.3	b.34.16.1	X-RAY CRYSTAL STRUCTURE OF KINASE-ASSOCIATED PROTEIN B FROM BACILLUS CEREUS	b.34	barrel	barrel partly opened n*=4 S*=8 meander
1U2B_A266_A298	d1fgya	86.2	b.55.1.1	GRP1 PH DOMAIN WITH INS(1,3,4,5)P4	b.55	barrel	barrel closed n=7 S=8
1JHF_A143_A169	d1jhfa2	100.0	b.87.1.1	LEXA G85D MUTANT	b.87	barrel	complex fold contains an SH3-like barrel
1TA6_A29_A55	d1h8d.1	0.0	b.47.1.2	X-RAY STRUCTURE OF THE HUMAN ALPHA-THROMBIN COMPLEX WITH A TRIPEPTIDE PHOSPHONATE INHIBITOR.	b.47	barrel	barrel closed n=6 S=8 greek-key
1ZBX_A54_A92	d1m4za	77.1	b.34.12.1	CRYSTAL STRUCTURE OF THE N-TERMINAL BAH DOMAIN OF ORC1P	b.34	barrel	barrel partly opened n*=4 S*=8 meander
1LO6_A63_A109	d1t32a1	76.2	b.47.1.2	A DUAL INHIBITOR OF THE LEUKOCYTE PROTEASES CATHEPSIN G AND CHYMASE WITH THERAPEUTIC EFFICACY IN ANIMALS MODELS OF INFLAMMATION	b.47	barrel	barrel closed n=6 S=8 greek-key
2ARZ_A17_A53	d2arza1	100.0	b.45.1.1	CRYSTAL STRUCTURE OF PROTEIN OF UNKNOWN FUNCTION FROM PSEUDOMONAS AERUGINOSA	b.45	barrel	barrel closed n=6 S=8 greek-key
1A5I_A64_A110	d1hj9a	60.5	b.47.1.2	ATOMIC RESOLUTION STRUCTURES OF TRYPSIN PROVIDE INSIGHT INTO STRUCTURAL RADIATION DAMAGE	b.47	barrel	barrel closed n=6 S=8 greek-key
1TRN_A29_A55	n/a	n/a	n/a	n/a	n/a	n/a	n/a
1S4V_A167_A199	d1xkga1	88.9	d.3.1.1	CRYSTAL STRUCTURE OF THE MAJOR HOUSE DUST MITE ALLERGEN DER P 1 IN ITS PRO FORM AT 1.61 A RESOLUTION	d.3	alpha-helix and 4 strands	consists of one alpha-helix and 4 strands of antiparallel beta-sheet
2Z7F_E29_E55	d1a7sa	72.7	b.47.1.2	ATOMIC RESOLUTION STRUCTURE OF HBP	b.47	barrel	barrel closed n=6 S=8 greek-key
2HLC_A197_A231	d2hlca	100.0	b.47.1.2	HL COLLAGENASE STRUCTURE AT 1.7A RESOLUTION	b.47	barrel	barrel closed n=6 S=8 greek-key
1MBQ_A29_A55	d1hj9a	85.7	b.47.1.2	ATOMIC RESOLUTION STRUCTURES OF TRYPSIN PROVIDE INSIGHT INTO STRUCTURAL RADIATION DAMAGE	b.47	barrel	barrel closed n=6 S=8 greek-key
1G83_A86_A125	d1gria2	68.6	b.34.2.1	GRB2	b.34	barrel	barrel partly opened n*=4 S*=8 meander
1BD0_A295_A319	d1bd0a1	100.0	b.49.2.2	ALANINE RACEMASE COMPLEXED WITH ALANINE PHOSPHONATE	b.49	barrel	: barrel closed n=6 S=8
2R6N_A130_A182	d1cs8a	71.8	d.3.1.1	CRYSTAL STRUCTURE OF PROCATHEPSIN L	d.3	alpha-helix and 4 strands	consists of one alpha-helix and 4 strands of antiparallel beta-sheet
2ROZ_B63_B102	d1wgua	75.0	b.55.1.2	SOLUTION STRUCTURE OF THE C-TERMINAL PHOSPHOTYROSINE INTERACTION DOMAIN OF APBB2 FROM MOUSE	b.55	barrel	barrel closed n=7 S=8
1U06_A7_A47	d1u06a1	100.0	b.34.2.1	CRYSTAL STRUCTURE OF CHICKEN ALPHA-SPECTRIN SH3 DOMAIN	b.34	barrel	barrel partly opened n*=4 S*=8 meander
1BM8_A4_A29	d1bm8a	100.0	d.34.1.1	DNA-BINDING DOMAIN OF MBP1	d.34	beta(4)-alpha(2)-beta(2)-alpha	antiparallel sheet
1ZCE_A48_A93	d1zcea1	100.0	b.122.1.8	X-RAY CRYSTAL STRUCTURE OF PROTEIN ATU2648 FROM AGROBACTERIUM TUMEFACIENS. NORTHEAST STRUCTURAL GENOMICS CONSORTIUM TARGET ATR33.	b.122	sandwich	partial beta-propeller and beta-sandwich regions
1EGD_A174_A229	d1jqia2	46.2	e.6.1.1	CRYSTAL STRUCTURE OF RAT SHORT CHAIN ACYL-COA DEHYDROGENASE COMPLEXED WITH ACETOACETYL-COA	e.6	barrel	contains an open beta-sheet barrel: n*=5 S*=8 complex topology
2A0A_A69_A97	d2a0aa1	100.0	b.60.1.2	SOLUTION STRUCTURE OF DER F 13, GROUP 13 ALLERGEN FROM HOUSE DUST MITES	b.60	barrel	barrel closed or opened n=8 S=12 meander
1LTO_A197_A231	d1ltoa	100.0	b.47.1.2	HUMAN ALPHA1-TRYPTASE	b.47	barrel	barrel closed n=6 S=8 greek-key
1F60_A357_A405	d1f60a2	100.0	b.44.1.1	CRYSTAL STRUCTURE OF THE YEAST ELONGATION FACTOR COMPLEX EEF1A:EEF1BA	b.44	barrel	barrel closed n=6 S=10 greek-key
1JNY_A345_A393	d1f60a2	75.6	b.44.1.1	CRYSTAL STRUCTURE OF THE YEAST ELONGATION FACTOR COMPLEX EEF1A:EEF1BA	b.44	barrel	barrel closed n=6 S=10 greek-key
1QCF_A84_A124	d2iima1	63.9	b.34.2.1	SH3 DOMAIN OF HUMAN LCK	b.34	barrel	barrel partly opened n*=4 S*=8 meander
1U5D_A109_A144	d1u5da1	100.0	b.55.1.1	CRYSTAL STRUCTURE OF THE PH DOMAIN OF SKAP55	b.55	barrel	barrel closed n=7 S=8
1O70_A431_A460	d1o70a1	100.0	b.118.1.1	NOVEL FOLD REVEALED BY THE STRUCTURE OF A FAS1 DOMAIN PAIR FROM THE INSECT CELL ADHESION MOLECULE FASCICLIN I	b.118	barrel	barrel closed n=7 S=12 meander
1PFX_C29_C55	n/a	n/a	n/a	n/a	n/a	n/a	n/a
2J5K_A267_A303	d1o6za2	90.3	d.162.1.1	1.95 A RESOLUTION STRUCTURE OF (R207S,R292S) MUTANT OF MALATE DEHYDROGENASE FROM THE HALOPHILIC ARCHAEON HALOARCULA MARISMORTUI (HOLO FORM)	d.162	unusual fold	LDH C-terminal domain-like
2HTH_B45_B87	d2hthb1	100.0	b.55.1.12	STRUCTURAL BASIS FOR UBIQUITIN RECOGNITION BY THE HUMAN EAP45/ESCRT-II GLUE DOMAIN	b.55	barrel	barrel closed n=7 S=8
1OZ2_A349_A380	d1oz2a2	100.0	b.34.9.3	CRYSTAL STRUCTURE OF 3-MBT REPEATS OF LETHAL (3) MALIGNANT BRAIN TUMOR (NATIVE-II) AT 1.55 ANGSTROM	b.34	barrel	barrel partly opened n*=4 S*=8 meander
2CX8_A33_A60	d1v6za1	87.5	b.122.1.2	CRYSTAL STRUCTURE OF TT1573 FROM THERMUS THERMOPHILUS	b.122	sandwich	partial beta-propeller and beta-sandwich regions
1SHH_B29_B55	d1h8d.1	0.0	b.47.1.2	X-RAY STRUCTURE OF THE HUMAN ALPHA-THROMBIN COMPLEX WITH A TRIPEPTIDE PHOSPHONATE INHIBITOR.	b.47	barrel	barrel closed n=6 S=8 greek-key
1OZ2_A242_A273	d1oz2a1	100.0	b.34.9.3	CRYSTAL STRUCTURE OF 3-MBT REPEATS OF LETHAL (3) MALIGNANT BRAIN TUMOR (NATIVE-II) AT 1.55 ANGSTROM	b.34	barrel	barrel partly opened n*=4 S*=8 meander
2PU9_B5_B57	d2pu9b1	100.0	b.34.4.3	CRYSTAL SRTUCTURE OF THE BINARY COMPLEX BETWEEN FERREDOXIN: THIOREDOXIN REDUCTASE AND THIOREDOXIN F	b.34	barrel	barrel partly opened n*=4 S*=8 meander
2I5F_A244_A279	d2i5fa1	100.0	b.55.1.1	CRYSTAL STRUCTURE OF THE C-TERMINAL PH DOMAIN OF PLECKSTRIN IN COMPLEX WITH D-MYO-INS(1,2,3,5,6)P5	b.55	barrel	barrel closed n=7 S=8
1NPM_A134_A185	d1eaxa	70.2	b.47.1.2	CRYSTAL STRUCTURE OF MTSP1 (MATRIPTASE)	b.47	barrel	barrel closed n=6 S=8 greek-key
2JDI_A51_A76	d2jdia2	100.0	b.49.1.1	GROUND STATE STRUCTURE OF F1-ATPASE FROM BOVINE HEART MITOCHONDRIA (BOVINE F1-ATPASE CRYSTALLISED IN THE ABSENCE OF AZIDE)	b.49	barrel	: barrel closed n=6 S=8
2F69_A143_A173	d2f69a1	100.0	b.76.2.1	TERNARY COMPLEX OF SET7/9 BOUND TO ADOHCY AND A TAF10 PEPTIDE	b.76	single sheet	single sheet formed by beta-hairpin repeats
1SG5_A27_A59	d1sg5a1	100.0	b.137.1.2	SOLUTION STRUCTURE OF YAEO, A RHO-SPECIFIC INHIBITOR OF TRANSCRIPTION TERMINATION	b.137	barrel	barrel closed n=7 S=10 greek-key topology
1FMK_A83_A134	d2iima1	54.2	b.34.2.1	SH3 DOMAIN OF HUMAN LCK	b.34	barrel	barrel partly opened n*=4 S*=8 meander
1TXD_A1037_A1059	d1txda2	100.0	b.55.1.1	CRYSTAL STRUCTURE OF THE DH/PH DOMAINS OF LEUKEMIA- ASSOCIATED RHOGEF	b.55	barrel	barrel closed n=7 S=8
2GCL_A247_A271	d2gcla1	100.0	b.55.1.10	STRUCTURE OF THE POB3 MIDDLE DOMAIN	b.55	barrel	barrel closed n=7 S=8
1MIX_A310_A342	d1mixa2	100.0	b.55.1.5	CRYSTAL STRUCTURE OF A FERM DOMAIN OF TALIN	b.55	barrel	barrel closed n=7 S=8
2GCL_A383_A406	d2gcla1	100.0	b.55.1.10	STRUCTURE OF THE POB3 MIDDLE DOMAIN	b.55	barrel	barrel closed n=7 S=8
2F69_A152_A185	d2f69a1	100.0	b.76.2.1	TERNARY COMPLEX OF SET7/9 BOUND TO ADOHCY AND A TAF10 PEPTIDE	b.76	single sheet	single sheet formed by beta-hairpin repeats
1OI1_A176_A207	d1oi1a2	100.0	b.34.9.3	CRYSTAL STRUCTURE OF THE MBT DOMAINS OF HUMAN SCML2	b.34	barrel	barrel partly opened n*=4 S*=8 meander
3BMV_A527_A550	d3bmva1	100.0	b.1.18.2	CYCLODEXTRIN GLYCOSYL TRANSFERASE FROM THERMOANEROBACTERIUM THERMOSULFURIGENES EM1 MUTANT S77P	b.1	sandwich	sandwich 7 strands in 2 sheets greek-key
2A7Y_A6_A42	d2a7ya1	100.0	b.34.6.3	SOLUTION STRUCTURE OF THE CONSERVED HYPOTHETICAL PROTEIN RV2302 FROM THE BACTERIUM MYCOBACTERIUM TUBERCULOSIS	b.34	barrel	barrel partly opened n*=4 S*=8 meander
1SHH_B63_B109	d1h8d.1	0.0	b.47.1.2	X-RAY STRUCTURE OF THE HUMAN ALPHA-THROMBIN COMPLEX WITH A TRIPEPTIDE PHOSPHONATE INHIBITOR.	b.47	barrel	barrel closed n=6 S=8 greek-key
1IWD_A128_A178	d1deua	57.4	d.3.1.1	CRYSTAL STRUCTURE OF HUMAN PROCATHEPSIN X: A CYSTEINE PROTEASE WITH THE PROREGION COVALENTLY LINKED TO THE ACTIVE SITE CYSTEINE	d.3	alpha-helix and 4 strands	consists of one alpha-helix and 4 strands of antiparallel beta-sheet
1A8P_A36_A71	d1a8pa1	100.0	b.43.4.2	FERREDOXIN REDUCTASE FROM AZOTOBACTER VINELANDII	b.43	barrel	barrel n=6 S=10 greek-key
2DP9_A35_A94	d2dp9a1	100.0	b.122.1.5	CRYSTAL STRUCTURE OF CONSERVED HYPOTHETICAL PROTEIN TTHA0113 FROM THERMUS THERMOPHILUS HB8	b.122	sandwich	partial beta-propeller and beta-sandwich regions
1EX4_A223_A253	d1ex4a1	100.0	b.34.7.1	HIV-1 INTEGRASE CATALYTIC CORE AND C-TERMINAL DOMAIN	b.34	barrel	barrel partly opened n*=4 S*=8 meander
1NI2_A203_A230	d1h4ra2	79.2	b.55.1.5	CRYSTAL STRUCTURE OF THE FERM DOMAIN OF MERLIN, THE NEUROFIBROMATOSIS 2 TUMOR SUPPRESSOR PROTEIN.	b.55	barrel	barrel closed n=7 S=8
1QMC_A223_A253	n/a	n/a	n/a	n/a	n/a	n/a	n/a
1GEC_E129_E179	d1khqa	63.8	d.3.1.1	ORTHORHOMBIC FORM OF PAPAIN/ZLFG-DAM COVALENT COMPLEX	d.3	alpha-helix and 4 strands	consists of one alpha-helix and 4 strands of antiparallel beta-sheet
2A31_A63_A109	d1hj9a	83.3	b.47.1.2	ATOMIC RESOLUTION STRUCTURES OF TRYPSIN PROVIDE INSIGHT INTO STRUCTURAL RADIATION DAMAGE	b.47	barrel	barrel closed n=6 S=8 greek-key
1NPM_A29_A55	d1eq9a	59.1	b.47.1.2	CRYSTAL STRUCTURE OF FIRE ANT CHYMOTRYPSIN COMPLEXED TO PMSF	b.47	barrel	barrel closed n=6 S=8 greek-key
2DO3_A476_A505	d2do3a1	100.0	b.34.5.5	SOLUTION STRUCTURE OF THE THIRD KOW MOTIF OF TRANSCRIPTION ELONGATION FACTOR SPT5	b.34	barrel	barrel partly opened n*=4 S*=8 meander
2BMW_A58_A101	d2bmwa1	100.0	b.43.4.2	FERREDOXIN: NADP+REDUCTASE MUTANT WITH THR 155 REPLACED BY GLY, ALA 160 REPLACED BY THR, LEU 263 REPLACED BY PRO, ARG 264 REPLACED BY PRO AND GLY 265 REPLACED BY PRO (T155G- A160T-L263P-R264P-G265P)	b.43	barrel	barrel n=6 S=10 greek-key
1TA6_A63_A109	d1h8d.1	0.0	b.47.1.2	X-RAY STRUCTURE OF THE HUMAN ALPHA-THROMBIN COMPLEX WITH A TRIPEPTIDE PHOSPHONATE INHIBITOR.	b.47	barrel	barrel closed n=6 S=8 greek-key
1R3E_A272_A315	d1r3ea1	100.0	b.122.1.1	CRYSTAL STRUCTURE OF TRNA PSEUDOURIDINE SYNTHASE TRUB AND ITS RNA COMPLEX: RNA-PROTEIN RECOGNITION THROUGH A COMBINATION OF RIGID DOCKING AND INDUCED FIT	b.122	sandwich	partial beta-propeller and beta-sandwich regions
1PZE_A266_A303	d1guza2	71.9	d.162.1.1	STRUCTURAL BASIS FOR THERMOPHILIC PROTEIN STABILITY: STRUCTURES OF THERMOPHILIC AND MESOPHILIC MALATE DEHYDROGENASES	d.162	unusual fold	LDH C-terminal domain-like
2D9T_A14_A46	d2d9ta1	100.0	b.34.9.1	SOLUTION STRUCTURE OF THE TUDOR DOMAIN OF TUDOR DOMAIN CONTAINING PROTEIN 3 FROM MOUSE	b.34	barrel	barrel partly opened n*=4 S*=8 meander
1NPR_A199_A232	d1nppa2	80.0	b.34.5.4	CRYSTAL STRUCTURE OF AQUIFEX AEOLICUS NUSG IN P2(1)	b.34	barrel	barrel partly opened n*=4 S*=8 meander
2A94_A266_A303	d1t2da2	100.0	d.162.1.1	PLASMODIUM FALCIPARUM LACTATE DEHYDROGENASE COMPLEXED WITH NAD+ AND OXALATE	d.162	unusual fold	LDH C-terminal domain-like
2HVY_A288_A324	d2apoa1	78.8	b.122.1.1	CRYSTAL STRUCTURE OF THE METHANOCOCCUS JANNASCHII CBF5 NOP10 COMPLEX	b.122	sandwich	partial beta-propeller and beta-sandwich regions
1FX7_A162_A209	d1fx7a3	100.0	b.34.1.2	CRYSTAL STRUCTURE OF THE IRON-DEPENDENT REGULATOR (IDER) FROM MYCOBACTERIUM TUBERCULOSIS	b.34	barrel	barrel partly opened n*=4 S*=8 meander
1CXL_A527_A553	n/a	n/a	n/a	n/a	n/a	n/a	n/a
1MKE_A40_A84	d1mkea1	100.0	b.55.1.4	STRUCTURE OF THE N-WASP EVH1 DOMAIN-WIP COMPLEX	b.55	barrel	barrel closed n=7 S=8
2CND_A47_A82	d1umka1	50.0	b.43.4.2	THE STRUCTURE OF HUMAN ERYTHROCYTE NADH-CYTOCHROME B5 REDUCTASE	b.43	barrel	barrel n=6 S=10 greek-key
1QNJ_A29_A55	d1gvkb	84.6	b.47.1.2	PORCINE PANCREATIC ELASTASE ACYL ENZYME AT 0.95 A RESOLUTION	b.47	barrel	barrel closed n=6 S=8 greek-key
1SHH_B197_B231	d1h8d.1	0.0	b.47.1.2	X-RAY STRUCTURE OF THE HUMAN ALPHA-THROMBIN COMPLEX WITH A TRIPEPTIDE PHOSPHONATE INHIBITOR.	b.47	barrel	barrel closed n=6 S=8 greek-key
1WXX_A32_A62	d1wxxa1	100.0	b.122.1.9	CRYSTAL STRUCTURE OF TT1595, A PUTATIVE SAM-DEPENDENT METHYLTRANSFERASE FROM THERMUS THERMOPHILLUS HB8	b.122	sandwich	partial beta-propeller and beta-sandwich regions
1VQO_K51_K99	d1vqok1	100.0	b.39.1.1	THE STRUCTURE OF CCPMN BOUND TO THE LARGE RIBOSOMAL SUBUNIT HALOARCULA MARISMORTUI	b.39	barrel	partly opened n*=5 S*=8 meander
1RRK_A511_A558	d1rrka1	100.0	b.47.1.2	CRYSTAL STRUCTURE ANALYSIS OF THE BB SEGMENT OF FACTOR B	b.47	barrel	barrel closed n=6 S=8 greek-key
1CYG_A523_A546	d1qhoa1	75.0	b.1.18.2	FIVE-DOMAIN ALPHA-AMYLASE FROM BACILLUS STEAROTHERMOPHILUS, MALTOSE/ACARBOSE COMPLEX	b.1	sandwich	sandwich 7 strands in 2 sheets greek-key
2DKQ_A98_A131	n/a	n/a	n/a	n/a	n/a	n/a	n/a
1G8F_A100_A161	d1g8fa1	100.0	b.122.1.3	ATP SULFURYLASE FROM S. CEREVISIAE	b.122	sandwich	partial beta-propeller and beta-sandwich regions
1F60_A274_A311	d1jnya1	73.5	b.43.3.1	CRYSTAL STRUCTURE OF SULFOLOBUS SOLFATARICUS ELONGATION FACTOR 1 ALPHA IN COMPLEX WITH GDP	b.43	barrel	barrel n=6 S=10 greek-key
1LO6_A197_A231	n/a	n/a	n/a	n/a	n/a	n/a	n/a
1ZSZ_A26_A76	d1ou8a	76.6	b.136.1.1	STRUCTURE OF AN AAA+ PROTEASE DELIVERY PROTEIN IN COMPLEX WITH A PEPTIDE DEGRADATION TAG	b.136	barrel	barrel n=6 S=8 greek-key
1TON_A29_A55	n/a	n/a	n/a	n/a	n/a	n/a	n/a
1JK4_A59_A75	d1jk4a	100.0	b.9.1.1	DES 1-6 BOVINE NEUROPHYSIN II COMPLEX WITH VASOPRESSIN	b.9	sandwich	sandwich 8 strands in 2 sheets meander
2DIG_A17_A48	d2diga1	100.0	b.34.9.1	SOLUSION STRUCTURE OF THE TODOR DOMAIN OF HUMAN LAMIN-B RECEPTOR	b.34	barrel	barrel partly opened n*=4 S*=8 meander
2AYW_A29_A55	d1hj9a	90.5	b.47.1.2	ATOMIC RESOLUTION STRUCTURES OF TRYPSIN PROVIDE INSIGHT INTO STRUCTURAL RADIATION DAMAGE	b.47	barrel	barrel closed n=6 S=8 greek-key
1Q25_A44_A77	d1q25a1	100.0	b.64.1.1	CRYSTAL STRUCTURE OF N-TERMINAL 3 DOMAINS OF CI-MPR	b.64	beta-propeller	4-stranded beta-sheet motifs
1A7S_A14_A39	d1a7sa	100.0	b.47.1.2	ATOMIC RESOLUTION STRUCTURE OF HBP	b.47	barrel	barrel closed n=6 S=8 greek-key
1PAM_A527_A553	n/a	n/a	n/a	n/a	n/a	n/a	n/a
1RTF_B197_B231	d1gj7.1	0.0	b.47.1.2	ENGINEERING INHIBITORS HIGHLY SELECTIVE FOR THE S1 SITES OF SER190 TRYPSIN-LIKE SERINE PROTEASE DRUG TARGETS	b.47	barrel	barrel closed n=6 S=8 greek-key
1T32_A197_A231	d1t32a1	100.0	b.47.1.2	A DUAL INHIBITOR OF THE LEUKOCYTE PROTEASES CATHEPSIN G AND CHYMASE WITH THERAPEUTIC EFFICACY IN ANIMALS MODELS OF INFLAMMATION	b.47	barrel	barrel closed n=6 S=8 greek-key
1YLN_A183_A223	d2rdea1	67.6	b.45.2.1	CRYSTAL STRUCTURE OF VCA0042 COMPLEXED WITH C-DI-GMP	b.45	barrel	barrel closed n=6 S=8 greek-key
1EQ9_A29_A55	d1eq9a	100.0	b.47.1.2	CRYSTAL STRUCTURE OF FIRE ANT CHYMOTRYPSIN COMPLEXED TO PMSF	b.47	barrel	barrel closed n=6 S=8 greek-key
1DY9_A102_A127	d1dy9.1	100.0	b.47.1.3	INHIBITION OF THE HEPATITIS C VIRUS NS3/4A PROTEASE. THE CRYSTAL STRUCTURES OF TWO PROTEASE-INHIBITOR COMPLEXES (INHIBITOR I)	b.47	barrel	barrel closed n=6 S=8 greek-key
1UTM_A63_A109	d1hj9a	71.4	b.47.1.2	ATOMIC RESOLUTION STRUCTURES OF TRYPSIN PROVIDE INSIGHT INTO STRUCTURAL RADIATION DAMAGE	b.47	barrel	barrel closed n=6 S=8 greek-key
2FR2_A77_A110	d2fr2a1	100.0	b.60.1.8	CRYSTAL STRUCTURE OF RV2717C FROM M. TUBERCULOSIS	b.60	barrel	barrel closed or opened n=8 S=12 meander
1LTO_A63_A109	d1ltoa	100.0	b.47.1.2	HUMAN ALPHA1-TRYPTASE	b.47	barrel	barrel closed n=6 S=8 greek-key
2GBS_A47_A92	d1zcea1	51.2	b.122.1.8	X-RAY CRYSTAL STRUCTURE OF PROTEIN ATU2648 FROM AGROBACTERIUM TUMEFACIENS. NORTHEAST STRUCTURAL GENOMICS CONSORTIUM TARGET ATR33.	b.122	sandwich	partial beta-propeller and beta-sandwich regions
1IQ8_A542_A581	d1iq8a3	100.0	b.122.1.1	CRYSTAL STRUCTURE OF ARCHAEOSINE TRNA-GUANINE TRANSGLYCOSYLASE FROM PYROCOCCUS HORIKOSHII	b.122	sandwich	partial beta-propeller and beta-sandwich regions
1CXX_A118_A141	n/a	n/a	n/a	n/a	n/a	n/a	n/a
1LVM_A17_A44	d1lvmb	91.7	b.47.1.3	CATALYTICALLY ACTIVE TOBACCO ETCH VIRUS PROTEASE COMPLEXED WITH PRODUCT	b.47	barrel	barrel closed n=6 S=8 greek-key
2DX5_A23_A52	n/a	n/a	n/a	n/a	n/a	n/a	n/a
2R09_A266_A297	d1faoa	89.3	b.55.1.1	STRUCTURE OF THE PLECKSTRIN HOMOLOGY DOMAIN FROM DAPP1/PHISH IN COMPLEX WITH INOSITOL 1,3,4,5- TETRAKISPHOSPHATE	b.55	barrel	barrel closed n=7 S=8
1XKE_A10_A53	d1k9oi	52.5	e.1.1.1	CRYSTAL STRUCTURE OF MICHAELIS SERPIN-TRYPSIN COMPLEX	e.1	sandwich	contains a cluster of helices and a beta-sandwich
1SSH_A4_A46	d1k9aa1	71.8	b.34.2.1	CRYSTAL STRUCTURE ANALYSIS OF FULL-LENGTH CARBOXYL-TERMINAL SRC KINASE AT 2.5 A RESOLUTION	b.34	barrel	barrel partly opened n*=4 S*=8 meander
1EYS_H154_H187	d2i5nh1	67.9	b.41.1.1	1.96 A X-RAY STRUCTURE OF PHOTOSYNTHETIC REACTION CENTER FROM RHODOPSEUDOMONAS VIRIDIS:CRYSTALS GROWN BY MICROFLUIDIC TECHNIQUE	b.41	barrel	barrel partly opened n*=5 S*=8 meander
1T31_A197_A231	d1t32a1	76.0	b.47.1.2	A DUAL INHIBITOR OF THE LEUKOCYTE PROTEASES CATHEPSIN G AND CHYMASE WITH THERAPEUTIC EFFICACY IN ANIMALS MODELS OF INFLAMMATION	b.47	barrel	barrel closed n=6 S=8 greek-key
2D0N_A267_A306	d1u06a1	69.4	b.34.2.1	CRYSTAL STRUCTURE OF CHICKEN ALPHA-SPECTRIN SH3 DOMAIN	b.34	barrel	barrel partly opened n*=4 S*=8 meander
2EY4_C28_C58	d2ey4c1	100.0	b.43.3.5	CRYSTAL STRUCTURE OF A CBF5-NOP10-GAR1 COMPLEX	b.43	barrel	barrel n=6 S=10 greek-key
1MBM_A45_A72	d1mbma	100.0	b.47.1.3	NSP4 PROTEINASE FROM EQUINE ARTERITIS VIRUS	b.47	barrel	barrel closed n=6 S=8 greek-key
1OI1_A67_A98	d1oi1a2	71.4	b.34.9.3	CRYSTAL STRUCTURE OF THE MBT DOMAINS OF HUMAN SCML2	b.34	barrel	barrel partly opened n*=4 S*=8 meander
2QDY_B127_B186	d2qdyb1	100.0	b.34.4.4	CRYSTAL STRUCTURE OF FE-TYPE NHASE FROM RHODOCOCCUS ERYTHROPOLIS AJ270	b.34	barrel	barrel partly opened n*=4 S*=8 meander
2VPA_A35_A72	d2vpaa1	100.0	b.45.1.1	HIGH RESOLUTION CRYSTAL STRUCTURE OF THE ANTIBIOTIC RESISTANCE PROTEIN NIMA FROM DEINOCOCCUS RADIODURANS	b.45	barrel	barrel closed n=6 S=8 greek-key
1MBM_A122_A147	d1mbma	100.0	b.47.1.3	NSP4 PROTEINASE FROM EQUINE ARTERITIS VIRUS	b.47	barrel	barrel closed n=6 S=8 greek-key
2ZGW_A190_A217	d2zgwa1	100.0	b.34.1.1	CRYSTAL STRUCTURE OF BIOTIN PROTEIN LIGASE FROM PYROCOCCUS HORIKOSHII COMPLEXED WITH ADENOSINE AND BIOTIN, MUTATIONS R48A AND K111A	b.34	barrel	barrel partly opened n*=4 S*=8 meander
1MS6_A133_A184	d1cs8a	70.0	d.3.1.1	CRYSTAL STRUCTURE OF PROCATHEPSIN L	d.3	alpha-helix and 4 strands	consists of one alpha-helix and 4 strands of antiparallel beta-sheet
1YWU_A18_A45	d1ywua1	100.0	b.45.2.1	SOLUTION NMR STRUCTURE OF PSEUDOMONAS AERUGINOSA PROTEIN PA4608. NORTHEAST STRUCTURAL GENOMICS TARGET PAT7	b.45	barrel	barrel closed n=6 S=8 greek-key
1LVM_A53_A87	d1lvmb	83.9	b.47.1.3	CATALYTICALLY ACTIVE TOBACCO ETCH VIRUS PROTEASE COMPLEXED WITH PRODUCT	b.47	barrel	barrel closed n=6 S=8 greek-key
2EYQ_A481_A513	d2eyqa1	100.0	b.34.18.1	CRYSTAL STRUCTURE OF ESCHERICHIA COLI TRANSCRIPTION-REPAIR COUPLING FACTOR	b.34	barrel	barrel partly opened n*=4 S*=8 meander
1GMY_A169_A219	d1gmya	100.0	d.3.1.1	CATHEPSIN B COMPLEXED WITH DIPEPTIDYL NITRILE INHIBITOR	d.3	alpha-helix and 4 strands	consists of one alpha-helix and 4 strands of antiparallel beta-sheet
2Z7F_E134_E185	d1eaxa	57.7	b.47.1.2	CRYSTAL STRUCTURE OF MTSP1 (MATRIPTASE)	b.47	barrel	barrel closed n=6 S=8 greek-key
1M4Z_A54_A92	d1m4za	100.0	b.34.12.1	CRYSTAL STRUCTURE OF THE N-TERMINAL BAH DOMAIN OF ORC1P	b.34	barrel	barrel partly opened n*=4 S*=8 meander
1TH7_A20_A49	d1th7a1	100.0	b.38.1.1	CRYSTAL STRUCTURE OF AN ARCHAEAL SM PROTEIN FROM SULFOLOBUS SOLFATARICUS	b.38	barrel	barrel closed or partly opened n=5 S=10 or S=8 greek-key
2COZ_A35_A67	d2cp5a1	58.6	b.34.10.1	SOLUTION STRUCTURE OF THE 1ST CAP-GLY DOMAIN IN HUMAN CLIP- 170/RESTIN	b.34	barrel	barrel partly opened n*=4 S*=8 meander
1BIA_A274_A303	d1biaa2	100.0	b.34.1.1	THE E. COLI BIOTIN HOLOENZYME SYNTHETASE(SLASH)BIO REPRESSOR CRYSTAL STRUCTURE DELINEATES THE BIOTIN AND DNA- BINDING DOMAINS	b.34	barrel	barrel partly opened n*=4 S*=8 meander
1Y71_A9_A42	d1y71a1	100.0	b.34.16.1	X-RAY CRYSTAL STRUCTURE OF KINASE-ASSOCIATED PROTEIN B FROM BACILLUS CEREUS	b.34	barrel	barrel partly opened n*=4 S*=8 meander
2BJQ_A32_A62	d2bjqa2	100.0	b.169.1.1	CRYSTAL STRUCTURE OF THE NEMATODE SPERM CELL MOTILITY PROTEIN MFP2	b.169	barrel	barrel closed n=6 S=10 meander
1YEL_A38_A64	d1yela1	100.0	b.142.1.2	STRUCTURE OF THE HYPOTHETICAL ARABIDOPSIS THALIANA PROTEIN AT1G16640.1	b.142	sandwich	sandwich 7 strands in 2 sheets greek-key
1FDR_A3_A54	d1fdra1	100.0	b.43.4.2	FLAVODOXIN REDUCTASE FROM E. COLI	b.43	barrel	barrel n=6 S=10 greek-key
2HQH_A31_A63	d2e3ha1	55.2	b.34.10.1	CRYSTAL STRUCTURE OF THE CLIP-170 CAP-GLY DOMAIN 2	b.34	barrel	barrel partly opened n*=4 S*=8 meander
1FV9_A132_A184	d1gj7.1	0.0	b.47.1.2	ENGINEERING INHIBITORS HIGHLY SELECTIVE FOR THE S1 SITES OF SER190 TRYPSIN-LIKE SERINE PROTEASE DRUG TARGETS	b.47	barrel	barrel closed n=6 S=8 greek-key
1YAL_A129_A179	d1khqa	68.1	d.3.1.1	ORTHORHOMBIC FORM OF PAPAIN/ZLFG-DAM COVALENT COMPLEX	d.3	alpha-helix and 4 strands	consists of one alpha-helix and 4 strands of antiparallel beta-sheet
1MBQ_A63_A109	d1hj9a	83.3	b.47.1.2	ATOMIC RESOLUTION STRUCTURES OF TRYPSIN PROVIDE INSIGHT INTO STRUCTURAL RADIATION DAMAGE	b.47	barrel	barrel closed n=6 S=8 greek-key
1RTF_B63_B109	d1autc	58.1	b.47.1.2	HUMAN ACTIVATED PROTEIN C	b.47	barrel	barrel closed n=6 S=8 greek-key
2FR2_A16_A58	d2fr2a1	100.0	b.60.1.8	CRYSTAL STRUCTURE OF RV2717C FROM M. TUBERCULOSIS	b.60	barrel	barrel closed or opened n=8 S=12 meander
1FON_A189_A226	d1gvkb	52.9	b.47.1.2	PORCINE PANCREATIC ELASTASE ACYL ENZYME AT 0.95 A RESOLUTION	b.47	barrel	barrel closed n=6 S=8 greek-key
1Y5O_A3_A32	d1y5oa1	100.0	b.55.1.9	NMR STRUCTURE OF THE AMINO-TERMINAL DOMAIN FROM THE TFB1 SUBUNIT OF YEAST TFIIH	b.55	barrel	barrel closed n=7 S=8
1B8T_A35_A59	d1b8ta2	100.0	g.39.1.3	SOLUTION STRUCTURE OF THE CHICKEN CRP1	g.39	alpha-beta	metal(zinc)-bound fold
1THE_A169_A219	d1gmya	83.0	d.3.1.1	CATHEPSIN B COMPLEXED WITH DIPEPTIDYL NITRILE INHIBITOR	d.3	alpha-helix and 4 strands	consists of one alpha-helix and 4 strands of antiparallel beta-sheet
2CB5_A321_A396	d2cb5a	100.0	d.3.1.1	HUMAN BLEOMYCIN HYDROLASE, C73S/DELE455 MUTANT	d.3	alpha-helix and 4 strands	consists of one alpha-helix and 4 strands of antiparallel beta-sheet
1YAB_A113_A143	d1o6aa	77.8	b.139.1.1	CRYSTAL STRUCTURE OF A C-TERMINAL FRAGMENT OF THE PUTATIVE FLAGELAR MOTOR SWITCH PROTEIN FLIN (TM0680) FROM THERMOTOGA MARITIMA AT 1.85 A RESOLUTION	b.139	half-barrel	twisted 7-stranded beta-sheet
1S4V_A132_A183	d1khqa	56.2	d.3.1.1	ORTHORHOMBIC FORM OF PAPAIN/ZLFG-DAM COVALENT COMPLEX	d.3	alpha-helix and 4 strands	consists of one alpha-helix and 4 strands of antiparallel beta-sheet
1M9U_A63_A109	d1m9ua	100.0	b.47.1.2	CRYSTAL STRUCTURE OF EARTHWORM FIBRINOLYTIC ENZYME COMPONENT A FROM EISENIA FETIDA	b.47	barrel	barrel closed n=6 S=8 greek-key
2CAY_A52_A95	d2caya1	100.0	b.55.1.12	VPS36 N-TERMINAL PH DOMAIN	b.55	barrel	barrel closed n=7 S=8
1FV9_A14_A43	n/a	n/a	n/a	n/a	n/a	n/a	n/a
2D6F_A20_A51	n/a	n/a	n/a	n/a	n/a	n/a	n/a
2E3I_A62_A93	d2e3ha1	78.6	b.34.10.1	CRYSTAL STRUCTURE OF THE CLIP-170 CAP-GLY DOMAIN 2	b.34	barrel	barrel partly opened n*=4 S*=8 meander
9LDT_A266_A303	d1i0za2	66.7	d.162.1.1	HUMAN HEART L-LACTATE DEHYDROGENASE H CHAIN, TERNARY COMPLEX WITH NADH AND OXAMATE	d.162	unusual fold	LDH C-terminal domain-like
2VV5_A134_A157	d2vv5a1	100.0	b.38.1.3	THE OPEN STRUCTURE OF MSCS	b.38	barrel	barrel closed or partly opened n=5 S=10 or S=8 greek-key
2HLC_A29_A55	d2hlca	100.0	b.47.1.2	HL COLLAGENASE STRUCTURE AT 1.7A RESOLUTION	b.47	barrel	barrel closed n=6 S=8 greek-key
1UXJ_A245_A280	d1ez4a2	76.7	d.162.1.1	CRYSTAL STRUCTURE OF NON-ALLOSTERIC L-LACTATE DEHYDROGENASE FROM LACTOBACILLUS PENTOSUS AT 2.3 ANGSTROM RESOLUTION	d.162	unusual fold	LDH C-terminal domain-like
2A31_A29_A55	d1hj9a	81.0	b.47.1.2	ATOMIC RESOLUTION STRUCTURES OF TRYPSIN PROVIDE INSIGHT INTO STRUCTURAL RADIATION DAMAGE	b.47	barrel	barrel closed n=6 S=8 greek-key
1EQ9_A134_A184	d1eq9a	100.0	b.47.1.2	CRYSTAL STRUCTURE OF FIRE ANT CHYMOTRYPSIN COMPLEXED TO PMSF	b.47	barrel	barrel closed n=6 S=8 greek-key
1OPK_A83_A123	d1opka1	100.0	b.34.2.1	STRUCTURAL BASIS FOR THE AUTO-INHIBITION OF C-ABL TYROSINE KINASE	b.34	barrel	barrel partly opened n*=4 S*=8 meander
2A31_A197_A231	d2p3ub1	64.3	b.47.1.2	CRYSTAL STRUCTURE OF HUMAN FACTOR XA COMPLEXED WITH 3- CHLORO-N-(4-CHLORO-2-{[(5-CHLOROPYRIDIN-2-YL) AMINO]CARBONYL}-6-METHOXYPHENYL)-4-[(1-METHYL-1H- IMIDAZOL- 2-YL)METHYL]THIOPHENE-2-CARBOXAMIDE {PFIZER 320663}	b.47	barrel	barrel closed n=6 S=8 greek-key
1SGF_A29_A55	n/a	n/a	n/a	n/a	n/a	n/a	n/a
1XHN_A31_A72	d1xhna1	100.0	b.45.1.1	THE CRYSTAL STRUCTURE OF CELLULAR REPRESSOR OF E1A- STIMULATED GENES (CREG)	b.45	barrel	barrel closed n=6 S=8 greek-key
1SQW_A129_A169	d1sqwa1	100.0	b.122.1.1	CRYSTAL STRUCTURE OF KD93, A NOVEL PROTEIN EXPRESSED IN THE HUMAN PRO	b.122	sandwich	partial beta-propeller and beta-sandwich regions
1VQO_K16_K58	d1vqok1	100.0	b.39.1.1	THE STRUCTURE OF CCPMN BOUND TO THE LARGE RIBOSOMAL SUBUNIT HALOARCULA MARISMORTUI	b.39	barrel	partly opened n*=5 S*=8 meander
1X6V_A324_A384	d1x6va1	100.0	b.122.1.3	THE CRYSTAL STRUCTURE OF HUMAN 3'-PHOSPHOADENOSINE-5'- PHOSPHOSULFATE SYNTHETASE 1	b.122	sandwich	partial beta-propeller and beta-sandwich regions
2ZJR_R20_R49	d1nppa2	61.5	b.34.5.4	CRYSTAL STRUCTURE OF AQUIFEX AEOLICUS NUSG IN P2(1)	b.34	barrel	barrel partly opened n*=4 S*=8 meander
1GRI_A159_A198	d1gria2	100.0	b.34.2.1	GRB2	b.34	barrel	barrel partly opened n*=4 S*=8 meander
2CP7_A12_A43	d2e3ha1	53.8	b.34.10.1	CRYSTAL STRUCTURE OF THE CLIP-170 CAP-GLY DOMAIN 2	b.34	barrel	barrel partly opened n*=4 S*=8 meander
1A5I_A134_A185	d1gj7.1	0.0	b.47.1.2	ENGINEERING INHIBITORS HIGHLY SELECTIVE FOR THE S1 SITES OF SER190 TRYPSIN-LIKE SERINE PROTEASE DRUG TARGETS	b.47	barrel	barrel closed n=6 S=8 greek-key
1YLN_A144_A173	d2rdea1	76.9	b.45.2.1	CRYSTAL STRUCTURE OF VCA0042 COMPLEXED WITH C-DI-GMP	b.45	barrel	barrel closed n=6 S=8 greek-key
1OMW_A586_A625	d1omwa2	100.0	b.55.1.1	CRYSTAL STRUCTURE OF THE COMPLEX BETWEEN G PROTEIN-COUPLED RECEPTOR KINASE 2 AND HETEROTRIMERIC G PROTEIN BETA 1 AND GAMMA 2 SUBUNITS	b.55	barrel	barrel closed n=7 S=8
1NDH_A48_A84	d1umka1	66.7	b.43.4.2	THE STRUCTURE OF HUMAN ERYTHROCYTE NADH-CYTOCHROME B5 REDUCTASE	b.43	barrel	barrel n=6 S=10 greek-key
2K3B_A3_A42	d1jo8a	83.3	b.34.2.1	STRUCTURAL ANALYSIS OF THE YEAST ACTIN BINDING PROTEIN ABP1 SH3 DOMAIN	b.34	barrel	barrel partly opened n*=4 S*=8 meander
2A13_A27_A68	d2a13a1	100.0	b.60.1.8	X-RAY STRUCTURE OF PROTEIN FROM ARABIDOPSIS THALIANA AT1G79260	b.60	barrel	barrel closed or opened n=8 S=12 meander
2A13_A88_A120	d2a13a1	100.0	b.60.1.8	X-RAY STRUCTURE OF PROTEIN FROM ARABIDOPSIS THALIANA AT1G79260	b.60	barrel	barrel closed or opened n=8 S=12 meander
2COA_A9_A40	d2coaa1	100.0	b.55.1.1	SOLUTION STRUCTURE OF THE PH DOMAIN OF PROTEIN KINASE C, D2 TYPE FROM HUMAN	b.55	barrel	barrel closed n=7 S=8
2DIQ_A37_A68	d2diqa1	100.0	b.34.9.1	SOLUTION STRUCTURE OF THE TUDOR DOMAIN OF TUDOR AND KH DOMAIN CONTAINING PROTEIN	b.34	barrel	barrel partly opened n*=4 S*=8 meander
5LDH_A268_A303	n/a	n/a	n/a	n/a	n/a	n/a	n/a
2ZJR_H6_H56	d1vqok1	44.7	b.39.1.1	THE STRUCTURE OF CCPMN BOUND TO THE LARGE RIBOSOMAL SUBUNIT HALOARCULA MARISMORTUI	b.39	barrel	partly opened n*=5 S*=8 meander
1Y7T_A265_A299	d1y7ta2	100.0	d.162.1.1	CRYSTAL STRUCTURE OF NAD(H)-DEPENENT MALATE DEHYDROGENASE COMPLEXED WITH NADPH	d.162	unusual fold	LDH C-terminal domain-like
1UGP_B143_B200	d1ugpb	100.0	b.34.4.4	CRYSTAL STRUCTURE OF CO-TYPE NITRILE HYDRATASE COMPLEXED WITH N-BUTYRIC ACID	b.34	barrel	barrel partly opened n*=4 S*=8 meander
1Y19_B309_B341	d1mixa2	69.0	b.55.1.5	CRYSTAL STRUCTURE OF A FERM DOMAIN OF TALIN	b.55	barrel	barrel closed n=7 S=8
1QX4_A76_A111	d1umka1	61.3	b.43.4.2	THE STRUCTURE OF HUMAN ERYTHROCYTE NADH-CYTOCHROME B5 REDUCTASE	b.43	barrel	barrel n=6 S=10 greek-key
1R6Z_A637_A699	d1t2sa	50.8	b.34.14.1	STRUCTURAL BASIS FOR 3' END RECOGNITION OF NUCLEIC ACIDS BY THE DROSOPHILA ARGONAUTE 2 PAZ DOMAIN	b.34	barrel	barrel partly opened n*=4 S*=8 meander
1MIX_A335_A370	d1mixa2	100.0	b.55.1.5	CRYSTAL STRUCTURE OF A FERM DOMAIN OF TALIN	b.55	barrel	barrel closed n=7 S=8
1Y19_B335_B370	d1mixa2	68.8	b.55.1.5	CRYSTAL STRUCTURE OF A FERM DOMAIN OF TALIN	b.55	barrel	barrel closed n=7 S=8
1EZ4_A267_A302	d1ez4a2	100.0	d.162.1.1	CRYSTAL STRUCTURE OF NON-ALLOSTERIC L-LACTATE DEHYDROGENASE FROM LACTOBACILLUS PENTOSUS AT 2.3 ANGSTROM RESOLUTION	d.162	unusual fold	LDH C-terminal domain-like
2BDY_A50_A77	d1h8d.1	0.0	b.47.1.2	X-RAY STRUCTURE OF THE HUMAN ALPHA-THROMBIN COMPLEX WITH A TRIPEPTIDE PHOSPHONATE INHIBITOR.	b.47	barrel	barrel closed n=6 S=8 greek-key
1OMW_A605_A634	d1omwa2	100.0	b.55.1.1	CRYSTAL STRUCTURE OF THE COMPLEX BETWEEN G PROTEIN-COUPLED RECEPTOR KINASE 2 AND HETEROTRIMERIC G PROTEIN BETA 1 AND GAMMA 2 SUBUNITS	b.55	barrel	barrel closed n=7 S=8
2G3P_A133_A152	d1g3pa2	81.2	b.37.1.1	CRYSTAL STRUCTURE OF THE N-TERMINAL DOMAINS OF BACTERIOPHAGE MINOR COAT PROTEIN G3P	b.37	barrel	open n*=4 S*=8 meander
2EFI_A22_A52	n/a	n/a	n/a	n/a	n/a	n/a	n/a
1ZSQ_A90_A117	d1zsqa1	100.0	b.55.1.8	CRYSTAL STRUCTURE OF MTMR2 IN COMPLEX WITH PHOSPHATIDYLINOSITOL 3-PHOSPHATE	b.55	barrel	barrel closed n=7 S=8
1QQG_A12_A48	d1qqga1	100.0	b.55.1.2	CRYSTAL STRUCTURE OF THE PH-PTB TARGETING REGION OF IRS-1	b.55	barrel	barrel closed n=7 S=8
2RNR_B14_B36	d2rnrb1	100.0	b.55.1.9	SOLUTION STRUCTURE OF THE COMPLEX BETWEEN TFIIE ALPHA C- TERMINAL ACIDIC DOMAIN AND TFIIH P62 PH DOMAIN	b.55	barrel	barrel closed n=7 S=8
1X1F_A17_A50	d1x1fa1	100.0	b.55.1.1	SOLUTION STRUCTURE OF THE PH DOMAIN OF HUMAN DOCKING PROTEIN BRDG1	b.55	barrel	barrel closed n=7 S=8
2BJQ_A118_A148	d2bjqa2	100.0	b.169.1.1	CRYSTAL STRUCTURE OF THE NEMATODE SPERM CELL MOTILITY PROTEIN MFP2	b.169	barrel	barrel closed n=6 S=10 meander
1LO6_A134_A185	d1eaxa	63.0	b.47.1.2	CRYSTAL STRUCTURE OF MTSP1 (MATRIPTASE)	b.47	barrel	barrel closed n=6 S=8 greek-key
1NPP_A199_A232	d1nppa2	100.0	b.34.5.4	CRYSTAL STRUCTURE OF AQUIFEX AEOLICUS NUSG IN P2(1)	b.34	barrel	barrel partly opened n*=4 S*=8 meander
1LDN_A267_A302	d1guza2	62.5	d.162.1.1	STRUCTURAL BASIS FOR THERMOPHILIC PROTEIN STABILITY: STRUCTURES OF THERMOPHILIC AND MESOPHILIC MALATE DEHYDROGENASES	d.162	unusual fold	LDH C-terminal domain-like
1B8T_A6_A32	d1b8ta1	100.0	g.39.1.3	SOLUTION STRUCTURE OF THE CHICKEN CRP1	g.39	alpha-beta	metal(zinc)-bound fold
1TH3_A76_A138	d1gwea	74.6	e.5.1.1	ATOMIC RESOLUTION STRUCTURE OF MICROCOCCUS LYSODEIKTICUS CATALASE	e.5	barrel	contains an (8 10) beta-barrel and an all-alpha domain
1EQ9_B329_B355	d1eq9a	100.0	b.47.1.2	CRYSTAL STRUCTURE OF FIRE ANT CHYMOTRYPSIN COMPLEXED TO PMSF	b.47	barrel	barrel closed n=6 S=8 greek-key
1ZO2_A83_A126	d1gy7a	52.5	d.17.4.2	N77Y POINT MUTANT OF S.CEREVISIAE NTF2	d.17	alpha-beta(4)	helix packs against coiled antiparallel beta-sheet
1EF1_A223_A260	d1h4ra2	61.8	b.55.1.5	CRYSTAL STRUCTURE OF THE FERM DOMAIN OF MERLIN, THE NEUROFIBROMATOSIS 2 TUMOR SUPPRESSOR PROTEIN.	b.55	barrel	barrel closed n=7 S=8
2EY4_A288_A324	d2apoa1	66.7	b.122.1.1	CRYSTAL STRUCTURE OF THE METHANOCOCCUS JANNASCHII CBF5 NOP10 COMPLEX	b.122	sandwich	partial beta-propeller and beta-sandwich regions
2BJQ_A295_A322	d2bjqa1	100.0	b.169.1.1	CRYSTAL STRUCTURE OF THE NEMATODE SPERM CELL MOTILITY PROTEIN MFP2	b.169	barrel	barrel closed n=6 S=10 meander
2PBK_A40_A72	d2pbka1	100.0	b.57.1.1	CRYSTAL STRUCTURE OF KSHV PROTEASE IN COMPLEX WITH HEXAPEPTIDE PHOSPHONATE INHIBITOR	b.57	barrel	barrel closed n=7 S=10
1S6Y_A336_A371	d1s6ya2	100.0	d.162.1.2	2.3A CRYSTAL STRUCTURE OF PHOSPHO-BETA-GLUCOSIDASE	d.162	unusual fold	LDH C-terminal domain-like
