# Supplementary material for: 3β-Corner Stability by Comparative Molecular Dynamics Simulations
Source: Int J Mol Sci. 2022 Oct 2;23(19):11674. doi: 10.3390/ijms231911674 (PMC9570037; doi:10.3390/ijms231911674)
Supplement: Supplementary file 1 [file ijms-23-11674-s001.zip › Suppl_materials_Table_S7.xlsx]

## Sheet: Table_S7
Identity (STRIDE/ISN3D)		EMBOSS explorer_alignment
0.513		Matrix: EBLOSUM62
Identity (STRIDE/DSSP)		Gap_penalty: 10.0
0.505		Extend_penalty: 0.5
Identity (ISN3D/DSSP)
0.541
Structure	STRIDE	ISN3D	DSSP
2IIM_A64_A103	CEEEETTTBCCCTTTTCCBTTTEEEEEEETCCCCCEEEEC	EEEEEEEEEEEcccccEEEEEEEEEEEEEcccEEEEEEEE	-EEE-SS-B---STT---B-TT-EEEEEE--SSS-EEEE-
1XOV_A222_A257	CEEEEEETTEEEEEEGGGEECCCCCTTTTCCCCEEC	EEEEEEEccEEEEEEEcEEEEccccccccEEEEEEE	-EEEEEETTEEEEEEGGGEEE----STT----EEE-
1BDM_A265_A299	CEEEEEEETTGGGCTTTEEEEEEEEEETTEEEEC	EEEEEEcccccccccEEEEEEEEEEEEEEEEEEE	-EEEEEE-SSGGG--TTSEEEEEEEEETTEEEE-
2E3H_A216_A247	CEEEETTTEEEEEEEEEEETTEEEEEEEEEEC	EEEEEEcEEEEEEEEEEEcccccEEEEEEEEE	-EEEETTTEEEEEEEEEE-SSSSSEEEEEEE-
1JEG_A12_A52	CEEEECCCCCCCTTTTCCCTTTEEEEEEEETTTTTTEEEEC	EEEEEEEEEEEEcccEEEEEEcEEEEEEEEEcccEEEEEEE	-EEE-SS-----STT-----TT-EEEEEEE-SSSS-EEEE-
1RZH_H151_H183	CEEEETTTEEEEEEEEEEEEGGGCEEEEEEEEC	EEEEEEcEEEEEEEEEEEEEEEEEEEEEEEEEE	-EEE-TTS-EEEEEEEEEEETTTTEEEEEEEE-
7MDH_A304_A339	CEEEEEETTTTTTTCCCCCEEEEEEECCCCCCCEEC	EEEEEEEEEcccccccEEEEEcEEEEEcccccEEEE	-EEEEEE-TT-SS---SSSEEEEEEE--SSS--EE-
1KK1_A351_A379	CEEEEEETTEEEEEEEEEEETTEEEEEEC	EEEEEEEEEEEEEEEEEEEEEEEEEEEEE	-EEEEEETTEEEEEEEEEEETTEEEEEE-
1V6Z_A33_A64	CEEEEETTTTEEEEEEEETTTTTEEEEEEEEC	EEEEEEEEEEEEEEEEEEEEcEEEEEEEEEEc	-EEEEE-SS-EEEEEEEE--SS-EEEEEEEE-
1E5W_A223_A260	CBCCEETTTTTTTEEETCBGGGEEEEEEETTEEEEEEC	EEEEEEEEccccccEEEEEccccEEEEEEEEEEEEEEc	-EEEEE-TT-SSSEEEEEEGGGEEEEEESSS-EEEEE-
2C12_A182_A248	CEEEEEEECTTTTTTCCTTTTCGGGCEEEEEEEHHHHHHCTTTTEEEEECCCTTTTTTTCCCEEEEC	EEEEEEEEEEcccccccccccccccEEEEEEEHHHHHHHHcccEEEEEEccccccccccEEEEEEcc	--EEEEEE--S-TTS---TTS-GGGGEEEEEE-HHHHHTS-GGGEEEEE----SS-TT----EEEE-
1PPO_A129_A179	CEEEEECCCCHHHHHCCCCCCCCCCCTTTCEEEEEEEEEEETTEEEEEEEC	EEEEEEEccccccccccccccccccccccEEEEEEEEEEEEccEEEEEEEE	-EEEEE---SHHHHH--SS----S--S---EEEEEEEEEEETTEEEEEEE-
2G3P_A28_A60	CCEEEETTEEEEEEEEEEETTTTCCEEEEEEEC	EEEEEEEEEEEEEEccEEEEcccEEEEEEEEEE	--EEEETTEEEEEEEEEEE-SSSS-EEEEEEE-
1CQX_A189_A225	CEEEEEEEEGGGCEEEEEEEEEECCCTTTTCEECCCC	EEEEEEEEEEccEEEEEEEEEEcccccccEEEEEEEE	-EEEEEEEETTTTEEEEEEEE--S---SS--------
1VHK_A39_A71	CEEEEETTTTCEEEEEEEEETTTTEEEEEEEEC	EEEEEEEEcEEEEEEEEEEcccEEEEEEEEEEE	-EEEEE-TTS-EEEEEEEEE-SS-EEEEEEEE-
1TRN_A63_A109	CEEEECTTTTTTCCCCCEEEEEEEEEETTTTBTTTTBTTCEEEEEC	EEEEEEcccccccccEEEEEEEEEEEEEcccccccccccEEEEEEc	-EEEES-SSSSS--S--EEEEEEEEEE-TT--TTT-TT--EEEEE-
1IZN_A62_A89	CEEECTTTTCCCEEECGGGBTTTTTBCC	cEEEEEccccEEEEEcccEEEEcEEEEE	-EEE--TTSS--EEE-STTB-SSS-B--
2PIA_A43_A75	CEEEEETTTTCEEEEEBCCTTTTTTTCCBCCCC	EEEEEEEEcEEEEEEEEccccccccEEEEEEEE	-EEEEE-TTS-EEEEE--S-TT--S--------
2Z0P_A5_A41	CEEEEEEEECCTTTTTTCCCEEEEEEEEETTEEEEEC	EEEEEEEEEEcccccccccEEEEEEEEEEEEEEEEEE	-EEEEEEEE----SSS----EEEEEEEE-SS-EEEE-
1U29_A261_A293	CEEEEEEEECCTTTTCEEEEEEEEETTEEEEEC	EEEEEEEEEEcccccEEEEEEEEEEEEEEEEEE	-EEEEEEEE--SSS--EEEEEEEEETTEEEEE-
1RCQ_A284_A308	CEEEETTEEEEECCCCTTTTCCEEC	EEEEEEEEEEEEccccccEEEEEEE	-EEEETTEEEEB-S---SS---B--
1IHW_A223_A253	CEEEEEETTEEEEEEEEEEEEETTTTEEEEC	EEEEEEcccccccccEEEEEEcccEEEEEEE	-EEEEE-SS-SSEEEEEEEEEESSS-EEEE-
1A47_A527_A550	CCCEETTEECEEEEETTTTEEEEC	EEEEEEEEEEEEEEEEEEEEEEEE	---EETTEE-EEEEE-SS-EEEE-
1LVM_A153_A182	CEEETTTTTCEEEEEEEETTTTTTEEEEEC	EEEEEEccEEEEEEEEEEEccccEEEEEEE	-EEE-TTT--EEEEEEEE-TTS-SEEEEE-
1FON_A9_A41	CCCCCCCEEEEETTEEEEEECCEEEETTEEECC	EEEEEEEEEEEEEEEEEEEEEEEEEEcEEEEEE	-------EEEEETTEEEEEE--EEEETTEEE--
1PZG_A266_A303	CEEEEEEEEEETGGGCEEEEEEEEEEEETTEEEEEC	EEEEEEEEEEEcccccEEEEEEEEEEEEEcEEEEEE	-EEEEEEEEEESGGG-EEEEEEEEEEEETTEEEEE-
2AYW_A63_A109	CEEEETTTTTTTCCCCCEEEEEEEEEETTTTTTTTTTTTCEEEEEC	EEEEEEccccccccccEEEEEEEEEEEEcEEEEEEEEEcEEEEEEc	-EEEES-SSTTS--S--EEEEEEEEEE-TT--TTT-TT--EEEEE-
2PTK_A84_A124	CEEEETTTBCCCTTTTCCBTTTEEEETTTTCCCCCCCCEEC	EEEEEEEEEEEcccccEEEEEEEEEEEccccccEEEEEEEE	-EEE-SS-B---SSSS--B-TT-EEE-S---S-S----EE-
1RZH_H177_H206	CEEEEETTTTCEEEEEGGGCEEETTEEECC	EEEEEEEEcEEEEEEEEccEEEEEEEEEEE	-EEEEE-TTS-EEEEEGGG-EE-SS-EE--
1DEU_A150_A200	CEEEEECCCHHHHHCCCCCCCCCCCCCCCCEEEEEEEEEEETTEEEEEEEC	EEEEEEEccccccccccccccccccccccEEEEEEEEEEEEEEEEEEEEEE	-EEEEE---HHHHT--SS------S-----EEEEEEEEEEETTEEEEEEE-
2HTH_B23_B52	CEEEETTTTTTTEEEEEEEETTTTEEEEEC	EEEEEEEcccccEEEEEEEEEEEEEEEEEc	-B----TT-SS----EEEEE-SS-EEEEE-
1GDN_A29_A55	CEEEEEETTEEEEEEEEEETTEEECC	EEEEEEEEEEEEEEEEEEEcEEEEEE	-EEEEEETTEEEEEEEEEETTEEE--
1OBB_A368_A404	CEEEEEEEETTTTTTTTTTTTEEEEEEEEETTEEEEC	EEEEEEEEEEccccccccccEEEEEEEEEEEEEEEEE	-EEEEEEEE-TTSSTTS-TTSEEEEEEEEETTEEEE-
1GG6_B29_B55	CEEEEETTTTCEEEEEEEEETTEEECC	EEEEEEEEccEEEEEEEEEEcEEEEEE	-EEEEE-TT--EEEEEEESSSS-EE--
1B8P_A264_A297	CEEEEEEETTGGGCTTTEEEEEEEEEETTEEEEC	EEEEEEcccccccccEEEEEEEEEEcccEEEEEE	-EEEEEE--SGGG--TT-EEEEEEEEETTEEEE-
1SKY_B50_B76	CCEEETTTTCEEEEEEEETTEEEEEEC	EEEEEEEcEEEEEEEEEEEEEEEEEEE	--EEE-TTS-EEEEEEEETTEEEEEE-
1XCG_A982_A1005	CCEEEEETTTTEEEEEETTTTEEC	EEEEEEEEEEEEEEEEEEccEEEE	--EEEEE-SS-EEEEEE-SS-EE-
2I5N_H155_H188	CEEETTTTCEEEEEEEEEEETTTTEEEEEEEEEC	EEEEEEcEEEEEEEEEEEEEEEEEEEEEEEEEEE	-EEE-TTS-EEEEEEEEEEETTTTEEEEEEEEE-
1X1G_A16_A52	CEEEEEEEEEEECCCCTTEEEEEEEEEEBTTEEEEEC	cccEEEEEEEEEccccccEEEEEEEEEEccEEEEEEE	-EEEEEEEEEEE-SSSSSEEEEEEEEEESS--EEEE-
2AR1_A55_A115	CEEEEEETTTTTTEEEEEEEEEEEEEECGGGGTTTTTTTTTTTTTTTTCCEEEEEEEEEEC	EEEEEEEEccccEEEEEEEEEEEEEEccccccccccccccccccccccccEEEEEEEEEEE	-EEEEEE-SSSS-EEEEEEEEEEEEEE-GGGG-TTSTT--TT--SS----EEEEEEEEEE-
2HZY_A18_A43	CEEEEEETTEEEEEEEEEETTEEEEC	EEEEEEEEcEEEEEEEEEEEEEEEEE	-EEEE--SS--S-EEEEEETTEEEE-
1EP3_B38_B73	CEEEEETTTTTTTCEEEEEEEEEETTTTEEEECCCC	EEEEEEcccccccccEEEEEEEEEEccEEEEEEEEE	-EEEE--S-TT--S-EEEE--EEETTTTEEE-----
2G2X_A45_A102	CEEEEEETTTTTTEEEEEEEEEEEEEECGGGGTTTTTTTTTTTBTTBTCCEEEEEEEC	EEEEEEEEccccEEEEEEEEEEEEEEccccccccccccccccccccccccEEEEEEEE	-EEEEEE-SSSS-EEEEEEEEEEEEEE-GGGT-TTSTT--TT--SSS---EEEEEEE-
1IHV_A223_A253	CEEEEEETTEEEEEEEEEEEEETTTTEEEEC	EEEEEEcccccccccEEEEEEcccEEEEEEE	-EEEEE-SS-SSEEEEEEEEEESSS-EEEE-
2ACT_A132_A182	CEEEEECCCCHHHHHCCCCCCCCCCCCCCCEEEEEEEEEEETTEEEEEEEC	EEEEEEEccccccccccccccccccccccEEEEEEEEEEEEEEEEEEEEEE	-EEEEE---SHHHHH--SS-------SS--EEEEEEEEEEETTEEEEEEE-
1K9A_A12_A52	CEEEECCCBCCCTTTTCCBTTTEEEEEEEETTTTTTEEEEC	EEEEEEEEEEEcccccEEEEEEEEEEEEEEEcccEEEEEEE	-EEE-SS-B--SSSS---B-TT-EEEEEEE-SSTT-EEEE-
2VXF_A10_A40	CEEEEEETTTEEEEEEEEEEETTTTEEEEEC	EEEEEEEEcEEEEEEEEEEEEEEEEEEEEEE	-EEEEE-TTS-EEEEEEEEEETTTTEEEEE-
1A7S_A121_A163	CEEEEEECCBCTTTTCBTTTTEEEEEEECCGGGCTTTTCCEEC	EEEEEEEEccccccccccccEEEEEEEEEccccccccEEEEEE	-EEEEEES--SSTT----SS-EEEEEEE--GGGS-TT---EE-
1OZ2_A453_A484	CEEEEETTTTTTTEEEEEEEEETTTTEEEEEC	EEEEEEEcccccEEEEEEEEEEEEEEEEEEEE	-EEEEE-SSSTT-EEEEEEEEE-SS-EEEEE-
1LDM_A265_A301	CEEEEEEEETTTTTTTCCCCEEEEEEEEETTEEEEEC	EEEEEEEEEEEcccccccEEEEEEEEEEEEcEEEEEE	-EEEEEEEE-TTSTT--S--EEEEEEEEETTEEEEE-
1Z25_A177_A250	CCEETTTTTTTCEEEECBTTTTCCBCEECCHHHHHHHHHHHHHHHHCCHHHHHHHHHHHCCCTTTTCEECEEEC	EEEEEEccccEEEEEEEccccccccEEEEccHHHHHHHHHHHHcccccHHHHHHHHHHccccccccEEEEEEEc	--EE-TTSTT--EEEE-BSTTSS-B-EE--HHHHHHHHHHHHHHH--SHHHHHHHHHHT-S--TTS-EE-EEE-
2RNR_B29_B70	CEEEECTTTTTTTTEEEETTTEEEEEECTTTTTTTCEEEEEC	EEEEEEcccccccEEEEEEcccEEEEEEccccccEEEEEEEE	-EEEE--SS-SS-SEEEETTTEEEEEE--TT-SS--EEEEE-
2H7J_A133_A184	CEEEEECCCCHHHHHCCCCCCCTTTTCCCCCEEEEEEEEEEETTEEEEEEEC	EEEEEEEcccccccccccccccccccccccEEEEEEEEEEEEEEEEEEEEEE	-EEEEE---SHHHHT--SS----TT--S---EEEEEEEEEEETTEEEEEEE-
1TXQ_A31_A63	CEEETTTTTCEEEEEEEEEETTEEEEEEEEEEC	EEEEEEcccEEEEEEEEEEccccccEEEEEEEE	-EEE-TTT--EEEEEEEE--SSSSS-EEEEEE-
2F5K_A15_A47	CEEEEETTTTEEEEEEEEEEEETTEEEEEEEEC	EEEEEEEEEEEEEEEEEEEEEEEEEEEEEEEEE	-EEEEESSSSEEEEEEEEEEEETTEEEEEEEE-
1FND_A37_A97	CCCCEEEEEEECCTTTTTTTCEEEEEETTTTTTCTTTTEEEECCCCEETTTEECCCEEEEC	EEEEEEEEEEEEEccccccEEEEEEEEEcccccccccEEEEEEccccccccccccEEEEEE	----EEEEEEE-S-SSSSS--EEEEEE-TT-----TT-EEEE--SSB-TTSSB---EEEE-
1GG6_B64_B109	CEEEETTTTTTTTTTCCEEEEEEEEEETTTTBTTTTBTTCEEEEEC	EEEEEEccccccccccEEEEEcEEEEEEcEEEEEEEEEcEEEEEEc	-EEEES-S-TT-S-S--EEEEEEEEEE-TT-BTTTTBS--EEEEE-
2CU8_A37_A60	CBTTTTTCBCTTTTCEEETTEEEC	ccccccccccccccEEEEEEEEEE	-B-SSS--B--TTS-EEETTEEE-
1UMU_A84_A109	CEEEEEETTEEEEEEEETTTTTEEEC	EEEEEEEEcEEEEEEEEEEcEEEEEc	-EEEEEETTEEEEEEEE-SSS-EEE-
1QQG_A161_A197	CEEEEEEECCCCHHHHHCCCEEEEEEETTTTEEEEEC	EEEEEEEEEcHHHHHHHHcEEEEEEEEEEEEEEEEEE	-EEEEEEE-SSTHHHHTT--EEEEEEE-SS-EEEEE-
2CRF_A30_A76	CEEEEEEEEEETTTTEEEEEEEEEEEEEEEETTTTTCEEEEEEEEEC	EEEEEEEEEEEEcEEEEEEEEEEEEEEEEEcccccccccEEEEEEEc	-EEEEEEEEEETTTTEEEEEEEEEEE--EEE-SSS-SEEE--EEEE-
1DPO_A63_A109	CEEEETTTTTTTCCCCCEEEEEEEEEETTTTTTTTTTTTCEEEEEC	EEEEEEccccccccccEEEEEEEEEEEEcEEEEEEEEEcEEEEEEc	-EEEES-SSTTS--S--EEEEEEEEEE-TT--TTT-TT--EEEEE-
1FV9_A55_A104	CCCEEETTCTTTTCTTTTEEECEEEEEETTTTEETTTTEETTCEEEEECC	EEEEEEEccccccccccEEEEEEEEEEEEccEEEEEEEEEEcEEEEEEEE	---EEES--BTTB--TT-EEEEEEEEEE-TT-EE-SS-EES--EEEEEE-
2RN8_A174_A213	CEEEETTTCCCCTTTTTCCTTTEEEEEEETTTTTTTEEEC	EEEEEEEEEEEcccccEEEEEEEEEEEEEcccccEEEEEE	-EEE-SS----SSTTS----TT-EEEE---S-SS---EE-
1EQ9_A197_A231	CEEEETTEEEEEEEECCCCTTTTCCEEEEC	EEEEEEEEEEEEEEEccccccccEEEEEcc	-EEEETTEEEEEEEE-STTTSSS--EEEE-
1DPO_A29_A55	CEEEEETTTEEEEEEEEETTEEECC	EEEEEEEcEEEEEEEEEEcEEEEEE	-EEEEESSSEEEEEEEEETTEEE--
2HD9_A39_A97	CEEEEEECCEETTTTCEECCEEEEEEEECCCCEECCCCCCCTTTTCCCCCCEECCEEEC	EEEEEEEEEEEEcccEEEEEEEEEEEEEEEcEEEEcccccccccccccccEEEEEEEEE	-EEEEEE--EE-TT--EE--EEEEEEEE-S--EE-----S--TTSS-----EE--EEE-
2ZPY_A203_A230	CEEEEEETTTTCEEEEEEETTEEEEEEC	EEEEEEEEcccEEEEEEEEEEEEEEEEE	-EEEEEE-TT--EEEEEEETTEEEEEE-
1T77_A2079_A2109	CEEEEEEEEETTEEEEEEEEETTTTEEEEEC	EEEEEEEEEEEEEEEEEEEEEEEEEEEEEEE	-EEEEEEEE-SS-EEEEEEEE-SS-EEEEE-
2ASF_A69_A125	CEEEEEEEETTEEEEEEEEEEEECCHHHHHHHHHHHHHHHCCCCCTTTTCEEEEEEC	EEEEEEEEEEEEEEEEEEEEEEEEcHHHHHHHHHHHHHHccccccccEEEEEEEEEE	-EEEEEEEETTEEEEEEEEEEEE--HHHHHHHHHHHHHHS------TT--EEEEEE-
2ZPY_A223_A260	CEEEECTTTTTTTTTEEEEGGGEEEEEEETTEEEEEEC	EEEEEEEEccccccEEEEEEcccEEEEEEEEEEEEEEc	-EEEE-BTTBSSS-SEEEEGGGEEEEEEETTEEEEEE-
1YAL_A164_A195	CEEEEETTEEEEEEECCCTTTTTBTTEEEEEC	EEEEEEEEEEEEEEEEcccccccccEEEEEEE	-EEEEETTEEEEEEE-SS-TTSTBTTEEEEE-
1V47_A71_A131	CEEEEEETTEEEEEEECCEEEECCHHHHHHHHHCCCTTTTHHHHHHHHHCCEEEECCEEEC	EEEEEEEEEEEEEEEEEEEEEEEcHHHHHHHHccccccccHHHHHHHHccEEEEEEEEEEE	-EEEEEETTEEEEEEE--EEEE--HHHHHHHHHS---TTSHHHHHHHHT-SEEEE--EEE-
1MLD_A248_A279	CEEEEEEECTTTTTTEEEEEEEEETTEEEEEC	EEEEEEEEcccccccEEEEEEEEcccccEEEE	-EEEEEEE--SSSSSEEEEEEEEETTEEEEE-
1U1S_A21_A48	CEEEETTTTCEEEEEEEEETTTTEEEEC	EEEEEEEcEEEEEEEEEEcccEEEEEEE	-EEEE-TTS-EEEEEEEEE-SS-EEEE-
2DAQ_A12_A54	CEEEEEEEETTEEEEEEECTTTTTCHHHHHCCCTTTTCCEEEC	EEEEEEEEEEEEEEEEEEEccccccccccccccccccEEEEEE	-EEEEEE-SSS-EEEEEE--TTTS-HHHHTS---SS---EEE-
1LO6_A29_A55	CEEEEEETTEEEEEEEEEETTEEECC	EEEEEEEEEEEEEEEEEEccEEEEEE	-EEEEEETTEEEEEEEEEETTEEE--
1ZUN_B352_B399	CEEEETTTTEEEEEEEEEEEEEETTTTEEECCCCCTTTTEEEEEEEEC	EEEEEEEEEEEEEEEEEEEEEEEccccEEEEcccccEEEEEEEEEEEE	-EEEE-SS-EEEEEEEEEEEEE-TTT------S---TT-EEEEEEEE-
1IML_A1_A25	CEETTTTEECCGGGEEEETTEEEEC	EEEEccEEEEcccEEEEEEEEEEEE	-B-TTTSSB--GGGEEEETTEEEE-
2ZJR_H49_H100	CEEEEEECCCTTTTCCTTTEEEEEEEEECCCCEETTTTTEECCCCCEEEEEC	EEEEEEEEEEEccccccccEEEEEEEEEEEcEEEEEcEEEEEccEEEEEEEE	-EEEEE-S---SSSS--TT-EEEEEEEE-SS-EE-TTS-EE--SS-EEEEE-
1MS6_A169_A200	CEEEEETTEEEEEEECCCTTTTTBTTEEEEEC	EEEEEEccEEEEEEEEcccccccccEEEEEEE	-EEEEETTEEEEEEE-SS-TTSTBTTEEEEE-
1EFC_A328_A363	CEEEETTEEEEEEEECTTTTCCCTTTTCCCCEEEEC	EEEEEEEEEEEEEEEEccccEEEEcEEEEEEEEEEE	-EEEETTEEEEEEEE--SS-----TT-----EEEE-
2HLC_A62_A108	CCCEEEECCCTTTTTTEEEECCEEEETTTTBTTTTBTTCEEEEC	EEEEEEEEcccccccEEEEEEEEEEEEcccccccccccEEEEEE	---EEEES-SSTT--SEEEE-SEEEE-TT-BTTTTBT--EEEE-
1D2E_A376_A411	CEEEETTEEEEEEEECTTTTCCCTTTTCCCCEEEEC	EEEEEEEEEEEEEEEEEccccccccEEEEEEEEEEE	-EEEETTEEEEEEEE--SS-----TT-----EEEE-
1KHQ_A129_A175	CEEEEECCCCHHHHHCCCCCCCCCCCTTTCEEEEEEEEETTEEEEEC	EEEEEEEccccccccccccccccccccccEEEEEEEEEEEEEEEEEE	-EEEEE---SHHHHT--SS----S--S---EEEEEEEEETTEEEEE-
2B8A_A14_A50	CEEEEEETTEEEEEEEEEECCTTTTTTTTTTCEEEEC	EEEEEEEEcEEEEEEEEEEEEccccccccEEEEEEEE	-EEEEEETTEEEEEEEEEE---SS-TT-SS--EEEE-
1GAW_A74_A117	CEEEECCCCBTTTTCBCCCEEEEBCCTTTTTTTCCCCCCBCCCC	EEEEEEccccccccccccEEEEEEcccccccccccEEEEEEEEE	-EEEE--SSB-TTS-B---EEEEB-S-SS-TTSSS----B----
2BDY_A94_A142	CCEEEETTCTTTTCTTTTTEEEEEEEEEETTTTBTTTTTBTTCEEEEEC	EEEEEEEcccccccccccEEEEEcEEEEEEccccccccccccEEEEEEc	--EEEES--SSSS--TTT-EEEEEEEEEE-TT-BTTTT-BT--EEEEE-
2C78_A340_A375	CEEEETTEEEEEEEECTTTTCCCTTTTCCCCEEEEC	EEEEEEEEEEEEEEEEccccccccccEEEEEEEEEE	-EEEETTEEEEEEEE--TT-----TT-----EEEE-
1F39_A178_A205	CEEEEETTTTCEEEEEEEEETTEEEEEC	EEEEEEEEccEEEEEEEEEEEEEEEEEE	-EEEEE-TTS-EEEEEEEEETTEEEEE-
1UP7_A310_A346	CEEEEEEEETTTTTTTTTTTTEEEEEEEEETTEEEEC	EEEEEEEEccccEEEEccEEEEEEEEEEEEEEEEEEc	-EEEEEEEE-TTSSTTS-TT-EEEEEEEEETTEEEE-
1AZZ_A134_A184	CEECCEECCCCTTTTCCCTTTTEECCEEEECHHHHHHHHTTTTTTTCEEC	EEEEEEEEcccccccccccccEEEEEEEEccHHHHHHHHccccccEEEEE	-EE--EESS-SSTT-SSS-SS-EE--EEEE-HHHHHHHHS---TT--EE-
1NG2_A228_A269	CEEEEETTTBCCCTTTTCCBTTTEEEEEEECTTTTCCEEECC	cEEEEEEEEEEEcccccEEEEEcEEEEEEEccccEEEEEEEE	-EEEE-SS-B---STTS--B-TT-EEEEEE--TTS--EEE--
2C06_A4_A44	CCEEEEETTTTTTTTCCCEEEEEECCCHHHHHHHCCCCEEC	EEEEEEEcccccccccccEEEEEEEEHHHHHHHHccEEEEE	--EEEE---S--SS---S-EEEEE-S-HHHHHHH----EE-
3PBH_A169_A219	CEEEEEEEEGGGGGCCCCCCCCCCCCEEEEEEEEEEEEEEETTEEEEEEEC	EEEEEEEEEEcccEEEEEEccccccEEEEEEEEEEEEEEEEEEEEEEEEEE	-EEEEEEEEGGGGG--SS-----S--EEEEEEEEEEEEEEETTEEEEEEE-
2CP0_A21_A52	CEEEETTTEEEEEEEEECTTTTTCCEEEEEEC	EEEEEEcEEEEEEEEEEEccccccEEEEEEEc	-EEEETTTEEEEEEEEE--SSS-S-EEEEEE-
1Y5O_A25_A65	CEEEEETTTTCCEEEEETTTTTEEEECTTTTCCCCEEEECC	EEEEEEEEcccEEEEEEEEccEEEEEEccccccEEEEEEEE	-EEEEE-SSSS-EEEEESTT-SEEEE--TT-SS--EEEE--
1XKG_A217_A270	CEEEEEEETTHHHHHHCCCCCCCCCCCCCCCEEEEEEEEEEEEETTEEEEEEEC	EEEEEEEEcHHHHHHHHcccccccccccccEEEEEEEEEEEEEEEEEEEEEEEE	-EEEEEEES-HHHHHT--SSS------SS--EEEEEEEEEEEEETTEEEEEEE-
1B8T_A115_A140	CEETTTTTCEETTTTEEEETTEEEEC	EEEEEccEEEEEcccEEEEEEEEEEc	-EE-TTTS-EE-SSS-EEETTEEE--
1MI1_A2143_A2173	CEEEEEEEEETTEEEEEEEEETTTTEEEEEC	EEEEEEEEEEEEEEEEEEEEEEEEEEEEEEE	-EEEEEEEEETTEEEEEEEEE-SS-EEEEE-
1A5Z_A266_A303	CEEEEEEEEEEEETTEEEEEEEEEEEEETTEEEEEC	EEEEEEEEEEEEEEEEEEEEEEEEEEEEEEEEEEEE	-EEEEEEEEESSBTTB-SEEEEEEEEEETTEEEEE-
1KK8_A32_A61	CEEEEEETTTEEEEEEEEEEETTEEEEEEC	EEEEEEEcccEEEEEEEEEEEEEEEEEEEE	-EEEEEETTTEEEEEEEEEEETTEEEEEE-
1UTM_A29_A55	CEEEEETTTEEEEEEEEETTEEECC	EEEEEEEcEEEEEEEEEEcEEEEEE	-EEEEESSSEEEEEEEEETTEEE--
1VQO_T46_T75	CEEEECCTTTTTEEEEEEEEETTTTEEEEC	EEEEEEcccccEEEEEEEEEEEEEEEEEEE	-EEE--SSTTTT-EEEEEEEETTTTEEEE-
1S0U_A378_A406	CEEEEEETTEEEEEEEEEEETTEEEEEEC	EEEEEEEEEEEEEEEEEEcccEEEEEEEE	-EEEEEETTEEEEEEEEEEETTEEEEEE-
1U2B_A266_A298	CEEEEEEEECCTTTTCEEEEEEEEETTEEEEEC	EEEEEEEEEEcccccEEEEEEEEEEEEEEEEEE	-EEEEEEEE--SSS--EEEEEEEEETTEEEEE-
1JHF_A143_A169	CEEEEEETTEEEEEEEEEETTEEEEEC	EEEEEEEEcEEEEEEEEEEEEEEEEEc	-EEEEEETTEEEEEEEEEETTEEEEE-
1ZBX_A54_A92	CEEEEEEGGGCEEEEEEEEEEEETTTTCCEEEEEEECCC	EEEEEEEEccEEEEEEEEEEEEEEccccEEEEEEEEEEE	-EEEE--TTTTS-EEEEEEEEEE-SSS--EEEEEEE---
1LO6_A63_A109	CEEEETTTTTTTCTTTTEEEEEEEEEETTTTTTTTTTTTCEEEEEC	EEEEEEccccccccccEEEEEEEEEEEEcEEEEEEEEEcEEEEEEc	-EEEES-S-TTS--TT-EEEEEEEEEE-TT--TTT-TT--EEEEE-
2ARZ_A17_A53	CEEEEEEETTTTTTTEEEEEEECEETTTTCEECCCCC	EEEEEEEEEcccccEEEEEEEEEEEEcccEEEEEEEE	-EEEEEEE-SSSTT-EEEEEEE-EE-TTS-EE-----
1TRN_A29_A55	CEEEEETTTEEEEEEEEETTEEECC	EEEEEEEcEEEEEEEEEEcEEEEEE	-EEEEESSSEEEEEEEEETTEEE--
1S4V_A167_A199	CEEEETTTTCEEEEEECCCTTTTTBTTEEEEEC	EEEEEEEcEEEEEEEEEcccccccccEEEEEEE	-EEEE-TTS-EEEEEE-SS-TTSTBTTEEEEE-
2Z7F_E29_E55	CEEEEEETTEEEEEEEEEETTEEECC	EEEEEEEEEEEEEEEEEEEcEEEEEE	-EEEEEETTEEEEEEEEEETTEEE--
1MBQ_A29_A55	CEEEEETTTEEEEEEEEETTEEECC	EEEEEEEcEEEEEEEEEEcEEEEEE	-EEEEESSSEEEEEEE-SSS-EE--
1G83_A86_A125	CEEECCCBCCCTTTTCCBTTTEEEEEEETTTTTTCEEEEC	EEEEEEEEEcccccccEEEEEEEEEEEEccccEEEEEEEE	-EE-SS-B---SSSS--B-TT-EEEEEE--SSSS-EEEE-
1BD0_A295_A319	CEEEETTEEEEEECCCTTTTCEECC	EEEEEEEEEEEEEcccccEEEEEEE	-EEEETTEEEEEES---SS--EE--
2ROZ_B63_B102	CEEEEETTTTTTTEEEEEETTTEEEEETTTTTTTCEEEEC	EEEEEEEcccccEEEEEEEEcEEEEEEEEcccEEEEEEEE	--EEEE-SS-SS-EEEEE-TTT---EE--SSTT--EE---
1U06_A7_A47	CEEEECCCBCCCTTTTCCBTTTEEEEEEECCTTTTCEEECC	EEEEEEEEEEEcccccEEEEEEEEEEEEEcccccEEEEEEE	-EEE--S-B---STT---B-TT-EEEEEE--SSS--EEE--
1BM8_A4_A29	CEEEEEETTEEEEEEEETTEEEEEEC	EEEEEEEEEEEEEEEEEEEEEEEEEE	-EEEEEETTEEEEEEE-SS-EEEEE-
1ZCE_A48_A93	CEEEEEETTTTTEEEEEEEEEEEEEETTTTTTTTTTEEEEEEEEEC	EEEEEEEEEEEEEEEEEEEEEEEEEEEccccccccEEEEEEEEEEE	-EEEEEETTTT-EEEEEEEEEEEEEE-TTSTT-SS-EEEEEEEEE-
1EGD_A174_A229	CEEEEEEECCCTTTTCGGGCEEEEEEETTTTTEEEEEECCCTTTTTTCCEEEEECC	EEEEEEEEEccccccccccEEEEEEEEEcccEEEEEEccccccccccEEEEEEEEE	-EEEEEEE----TTS-GGGTEEEEEEETT-TTEEE------SS-TTS----EEE--
2A0A_A69_A97	CEEEEETTTEEEEEEEEEETTTEEEEEEC	EEEEEEEcEEEEEEEEEEEEcEEEEEEEE	-EEEEETTTEEEEEEEEEETTTEEEEE--
1F60_A357_A405	CEEEETTEEEEEEEEEEEEEETTTTTCEEEETTCCCTTTTEEEEEEEEC	EEEEEEEEEEEEEEEEEEEEEEEccEEEEEEEcccccEEEEEEEEEEEE	-EEEETTEEEEEEEEEEEEEE-TTT--EEEES-S---TT-EEEEEEEE-
1JNY_A345_A393	CEEEETTEEEEEEEEEEEEEETTTTTCEEEETTTTTTTTTEEEEEEEEC	EEEEEEEEEEEEEEEEEEEEEcccccccEEEEccccccEEEEEEEEEEE	-EEEETTEEEEEEEEEEEEEE-TTT-SEEEES-S---TT-EEEEEEEE-
1QCF_A84_A124	CEEEECCCBCCCTTTTCCBTTTEEEEEEETTTTTTEEEEC	EEEEEEEEEEEcccccEEEEEEEEEEEEEEEEEEEEEEEE	-EEE-SS-B---STT---B-TT-EEEEEE--TTS-EEEE-
1U5D_A109_A144	CEEEEEEEEEECCTTTTEEEEEEEEEEETTEEEEEC	EEEEEEEEEEEEccccEEEEEEEEEEEEEEEEEEEE	-EEEEEEEEEE-SSSS-EEEEEEEEEEETTEEEEE-
1O70_A431_A460	CCEEEEETTEEEEEEEEEEEETTEEEEEEC	EEEEEEEEEEEEEEEEEEEEEEEEEEEEEE	---EEEETTEEEEEEEEEEE-SSSEEEEE-
1PFX_C29_C55	CEEEECTTTTCCEEEEEEETTEEECC	EEEEEEEccccEEEEEEEccEEEEEE	--EEE--TTS-SEEEEEEETTEEE--
2J5K_A267_A303	CEEEEEEEEEEGGGEEEEEEEEEEEEETTEEEEEC	EEEEEEEEEccccccccEEEEEEEEEEccEEEEEE	-EEEEEEEEESGGG-EEEEEEEEEEEETTEEEEE-
2HTH_B45_B87	CEEEECTTTTTTTCEEEEGGGEEEEEEEETTTTCCEEEEEEEC	EEEEEEEccccccEEEEEEcEEEEEEEEEEccccEEEEEEEEE	-EEEE--TT--S--EEEEGGGEEEEEEE--TTSS--EEEEEE-
1OZ2_A349_A380	CEEEEETTTTTTTEEEEEEEEEETTEEEEEEC	EEEEEEEcccccEEEEEEEEEEEEEEEEEEEE	-EEEEE-TTSTT-EEEEEEEEEETTEEEEEE-
2CX8_A33_A60	CEEEEETTTTEEEEEEEETTTTTEEEEC	EEEEEEEEEEEEEEEEEEEEcEEEEEEE	-EEEEE-SS-EEEEEEEE--SS-EEEE-
1OZ2_A242_A273	CEEEEETTTTTTTEEEEEEEEEETTEEEEEEC	EEEEEEEcccccEEEEEEEEEEEEEEEEEEEE	-EEEEEETTEEEEEEEEEEEEEETTEEEEEE-
2PU9_B5_B57	CEEEECCCCEECCTTTTTTTCEETTTEEEEEEEECCEETTEECCTTTTEEEEC	EEEEEEcEEEEEEcccccEEEEEEEcEEEEEEEEEEEEEEEEEccccEEEEEE	-EEE--S--EES--TTSTTS-EE-TT-EEEEEEE-SEETTEE---SS-EEEE-
2I5F_A244_A279	CEEEEEEEEEETTTTTCEEEEEEEEETTTTEEEEEC	ccEEEEEEEEEEccccEEEEEEEEEEEccEEEEEEE	-EEEEEEEEEE-TTT--EEEEEEEEETTTTEEEEE-
1NPM_A134_A185	CEEEEEECCCCTTTTTCCCCCCEEEEEEECCHHHHHHHTTTTCTTTTCCEEC	EEEEEEEEcccccccccccccEEEEEEEEEcHHHHHHHHccccccEEEEEEE	-EEEEEESS-SSSSS----SS-EEEEEEE--HHHHHHHSTTT--TT---EE-
2JDI_A51_A76	CEEETTTTCEEEEEEEETTEEEEEEC	EEEEEEcEEEEEEEEEEEEEEEEEEE	-EEE-TTS-EEEEEEE-SS-EEEEE-
2F69_A143_A173	CEEEETTTTTEEEEEEEETTEEEEEEEEECC	EEEEEEEccEEEEEEEcccEEEEEEEEEEEE	-EEEE-TTSSEEEEEEEETTEEEEEEEEE--
1SG5_A27_A59	CEEEEETTTEEEEECCEEEECTTTTCEEEECCC	EEEEEEEcEEEEEEEEEEEEEEEEEEEEEEEEE	-EEE--TTT--EEESS-EEE--SSS-EEE----
1FMK_A83_A134	CEEEEECCCBCCCTTTBCCBTTTEEEEETTTCCCCEEEEEETTTTCEEEEEC	EEEEEEEEEEEEcccccEEEEEEEEEEEEcccccEEEEEEEEccEEEEEEEE	-EEEE-SS-B---SSSB--B-TT-EEEES---SSSEEEEEETTT--EEEEE-
1TXD_A1037_A1059	CEEEEETTTTEEEEEEETTEEEC	EEEEEEEEEEEEEEEEEEEEEEE	--EEEE-SS-EEEEEEETTEEE-
2GCL_A247_A271	CEEETTTTEEEEEEETTTTEEEEEC	EEEEEEcEEEEEEEEEEEEEEEEEE	-EEETTTTEEEEEEE-SS-EEEEE-
1MIX_A310_A342	CEEEEEEEETTTTCCEEEEEEEEETTEEEEEEC	EEEEEEEEEccccccEEEEEEEEEEEEEEEEEc	-EEEEEEE--SS-SS-EEEEEEE-SS-EEEEE-
2GCL_A383_A406	CEEEEETTEEEEEEEETTEEEEEC	EEEEEEEEEEEEEEEEEEEEEEEc	-EEEEETTEEEEEEE-SS-EEEE-
2F69_A152_A185	CEEEEEEEETTEEEEEEEEEEEEEETTEEEEEEC	EEEEEEEcccEEEEEEEEEEEEEEEccEEEEEEE	-EEEEEEEETTEEEEEEEEEEEEEETTEEEEEE-
1OI1_A176_A207	CEEEEETTTTTTTEEEEEEEEEETTEEEEEEC	EEEEEEEcccccEEEEEEEEEEEEEEEEEEEE	-EEEEE-TTSTT-EEEEEEEEEETTEEEEEE-
3BMV_A527_A550	CCEEETTEEEEEEEEETTEEEEEC	EEEEEEcccEEEEEcccEEEEEEE	---EETTEE-EEEEE-SS-EEEE-
2A7Y_A6_A42	CEEECBbTTTTTTTBCCEEEEEECTTTTCCCEEEECC	EEEEEEEEccccEEEEEEEEEcccccccccEEEEEEE	-EEEEES-TTTS--EEEEEEEE-S-SSS-S--EEE--
1IWD_A128_A178	CEEEEECCCCHHHHHCCCCCCCCCCCCCCCEEEEEEEEEEETTEEEEEEEC	EEEEEEEccccccccccccccccccccccEEEEEEEEEEEEEEEEEEEEEE	-EEEEE---SHHHHT--SS-----------EEEEEEEEEEETTEEEEEEE-
1A8P_A36_A71	CEEEEEEEETTEEEEEEEEBCCTTTTCCCCBCCCCC	EEEEEEEEEEEEEEEEEEEEccccccEEEEEEEEEc	-EEEEEEEETTEEEEEEEE--S-TTSSS--------
2DP9_A35_A94	CEEEEEEETTEEEEEEEEEEEEEEECHHHHHTTHHHHCCCHHHHHHHHTTTCEEEEEEEC	EEEEEEEEEEEEEEEEEEEEccccccccccccccccccccHHHHHHHHccccEEEEEEEE	-EEEEEEETTEEEEEEEEEEEEEEE-HHHHGGGHHHH---HHHHHHHHTTS-EEEEEEE-
1EX4_A223_A253	CEEEECTTTTCCCEEEEEEEEETTTTEEEEC	cEEEEEccccccccccEEEEEcccEEEEEEE	-EEEE--SS----EEEEEEEEE-SS-EEEE-
1NI2_A203_A230	CEEEEEETTTTCEEEEEEETTEEEEEEC	EEEEEEEEcccEEEEEEEEEEEEEEEEE	-EEEEEE-TT--EEEEEE-SS-EEEEE-
1QMC_A223_A253	CEEEEEETTEEEEEEEEEEEEETTTTEEEEC	EEEEEEccccccEEEEEEEEEcccEEEEEEE	-EEEE--SS--S-EEEEEEEEE-SS-EEEE-
1GEC_E129_E179	CEEEEECCCCHHHHHCCCCCCCCCCCTTTCEEEEEEEEEEETTEEEEEEEC	EEEEEEEccccccccccccccccccccccEEEEEEEEEEEEEEEEEEEEEE	-EEEEE---SHHHHT--SS----S--S---EEEEEEEEEEETTEEEEEEE-
2A31_A63_A109	CEEEETTTTTTTCCCCCEEEEEEEEEETTTTTTTTTTTTCEEEEEC	EEEEEEccccccccccEEEEEEEEEEEEcEEEEEEEEEcEEEEEEc	-EEEES-S-TTS--S--EEEEEEEEEE-TT--TTT-TT--EEEEE-
1NPM_A29_A55	CEEEEEETTEEEEEEEEEETTEEECC	EEEEEEEEEEEEEEEEEEEcEEEEEE	-EEEEEETTEEEEEEEEEETTEEE--
2DO3_A476_A505	CEEEECTTTTTTEEEEEEEETTTTEEEEEC	EEEEEEcccccEEEEEEEEEEEEEEEEEEE	-EEE-SSSTTTT-EEEEEEE-SS-EEEEE-
2BMW_A58_A101	CEEEECCCCBTTTTCBCCCEEEEBCCTTTTTTTCCCCCCBCCCC	EEEEEEccccccccccccEEEEEEcccccccccccEEEEEEEEE	-EEEE--SSB-TTS-B---EEEEB-S-TTTTTTSSS---B----
1R3E_A272_A315	CEEEEETTTTCEEEEEEECCTTTTCCTTTTCCCEEEEEEC	EEEEEEEEcEEEEEEEEEEcccccccccccccEEEEEEEE	-EEEEE-SSS-EEEEEEESS-TT----S-----EEEEEE-
1PZE_A266_A303	CEEEEEEEEEETGGGTEEEEEEEEEEEETTEEEEEC	EEEEEEEEEEEcccccEEEEEEEEEEEEEcEEEEEE	-EEEEEEEEEESGGG-EEEEEEEEEEEETTEEEEE-
2D9T_A14_A46	CBCCEETTTTTCEECEEEEEETTTTCCEEEEEC	EEEEEEEccccEEEEEEEEEEEcccEEEEEEEE	-EEEEE-TTT--EEEEEEEEE-SSSS-EEEEE-
1NPR_A199_A232	CEEEECTTTTTTEEEEEEEEETTTTEEEEEEECC	EEEEEEccccccEEEEEEEEEEEEEEEEEEEEEc	-EEE--SSTTTT-EEEEEEEETTTTEEEEEEE--
2A94_A266_A303	CEEEEEEEEEETGGGCEEEEEEEEEEEETTEEEEEC	EEEEEEEEEEccccccccEEEEEEEEEEEcEEEEEE	-EEEEEEEEEESGGG-EEEEEEEEEEEETTEEEEE-
2HVY_A288_A324	CEEEEEETTTEEEEEEEECCCHHHHHHCCCCCCEEEC	EEEEEEEEcEEEEEEEEEEEHHHHHHHHccEEEEEEE	-EEEEE-TT--EEEEEEESS-HHHHHH-SSS--EEE-
1FX7_A162_A209	CEEEEECCCCHHHHHCHHHHHHHHHHTTTTTEEEEEEETTTTTEEEEC	EEEEEEEEEEccccccHHHHHHHHHHccccEEEEEEEEEEcEEEEEEE	-EEEE-----HHHHT-HHHHHHHHHTT--TT-EEEEEE-TTS-EEEE-
1CXL_A527_A553	CEEEETTEEEETTTEEEEETTEEEECC	EEEEEEEEEEEccEEEEEEEEEEEEEE	-EEEETTEEEEGGGEEEEETTEEEE--
1MKE_A40_A84	CEEEEEEEEEEEEEETTTEEEEEEEEEEEEEEETTTTEEEEEEEC	EEEEEEEEEEEEEEEEcEEEEEEEEEEEEEEEEEccEEEEEEEEE	-EEEEEEEEEEEEEETTTEEEEEEEEEEEEEEETTTTEEEEEEE-
2CND_A47_A82	CCEEEEEEETTEEEEEEECCCCTTTTTTTCCCCCCC	cEEEEEEEEEEEEEEEEEEccccccccEEEEEEEEE	--EEEEEEETTEEEEEEE---S-TT--S--------
1WXX_A32_A62	CEEEEEEETTEEEEEEEETTTTTTTEEEEEC	EEEEEEEEEEEEEEEEEEEEccccEEEEEEc	-EEEEEEETTEEEEEEEE-TTSSS-EEEEE-
1VQO_K51_K99	CEEEEEECCCTTTTTTEEEEEEEEECCCCEETTTTCEECCCCCEEEECC	EEEEEEEEEEEcccccEEEEEEEEEEEcEEEEEcEEEEEcEEEEEEEEc	-EEEEE--SS-TTTTT-EEEEEEEE-SS-EE-TTS-EE--SS-EEEEE-
1RRK_A511_A558	CCEECTTTTCCCEEEEEEEETTTTTTTTTGGGCTTTTTTTTCEEEEEC	EEEEEEcccccccccEEEEEEccccccccccccccccccccEEEEEEc	--EE--TT-SS-EEEEEEEE-TT--TTTTGGGT-SS--TT--EEEEE-
1CYG_A523_A546	CCEEETTEEECEEECTTTTCEECC	EEEEEEEEEEEEEEEEEEEEEEEE	---EETTEE--EEE--SS--EE--
2DKQ_A98_A131	CEEEETTTEEEEEEEEEEETTTTTTTEEEEEEEC	EEEEEEEEEEEEEEEEEEEEcccccEEEEEEEEE	-B--BTTTB--BEEEEEEE-SS-TT-EEEEEEE-
1G8F_A100_A161	CEEEEEETTTEEEEEEEEEEEECCCHHHHHHHHHCCTTTTHHHHHHHHHCCCCEEEEEEEEC	EEEEEEEEcEEEEEEEEEEEccccHHHHHHHHHccccccHHHHHHHHHcccEEEEEEEEEEE	-EEEEEETTTEEEEEEEEEEEE---HHHHHHHHH-S-TTSHHHHHHHHTS-S-EEEEEEEE-
1F60_A274_A311	CEEEETTTTEEEEEEEEEETTEEETTTTTTTCCEEEEC	EEEEEEEEEEEEEEEEEEEEEEEEcEEEEcEEEEEEEc	-EEEETTTTEEEEEEEEEETTEE-S---TT---EEEE-
1ZSZ_A26_A76	CCEEEEETTTTTTCCCGGGTBTTEEEEECTTTTEEEEEETTTTEEEEECCC	EEEEEEEEcccEEEEcccccccEEEEEEEEccccEEEEEEEEEEEEEEEEc	--EEEEETTSTT----GGG-BTTEEEEE--TTT-EEEEE-SS-EEEE----
1TON_A29_A55	CEEEEETTTEEEEEEEETTEEEEC	EEEEEEEEEEEEEEEEEcEEEEEE	-EEEEESSSEEEEEEEETTEEE--
1JK4_A59_A75	CEETTTEEEEETTEEEC	EEEEcEEEEEccEEEEE	-EETTTEEEEETTEEE-
2DIG_A17_A48	CEEEEEETTTTEEEEEEEEEEETTTTEEEEEC	EEEEEEcccccccEEEEEEEEEEccEEEEEEE	-EEEEE-TTT--EEEEEEEEEETTTTEEEEE-
2AYW_A29_A55	CEEEEETTTEEEEEEEEETTEEECC	EEEEEEEcEEEEEEEEEEcEEEEEE	-EEEEESSSEEEEEEEEETTEEE--
1Q25_A44_A77	CEEEEEEETTTTEEEEEEETTTEEEETTEEEECC	ccEEEEEEEEEEEEEEEEcccEEEEEEEEEEEEE	-EEEEEEETTTTEEEEEEEGGGEEEETTEEEE--
1A7S_A14_A39	CEEEEEETTEEEEEEEEEETTEEECC	EEEEEEEccEEEEEEEEEEcEEEEEE	-EEEEEETTEEEEEEEEEETTEEE--
1PAM_A527_A553	CCEEETTEEECGGGEEEEETTEEEECC	EEEEEEEEEEEccEEEEEEEEEEEEEE	--EEETTEEE-GGGEEEE-SS-EEE--
1T32_A197_A231	CEEEETTEEEEEEEEETTTTCCCEEEEEC	EEEEEccEEEEEEcccccccccEEEEEEc	-EEEETTEEEEEEEE--TT--S--EEEE-
1YLN_A183_A223	CEEEECCBCTTTTCCBCCCEEEEEEEEEETTTTEEEEEEEC	EEEEEEEEccccccccccEEEEEEEEEEEEEEEEEEEEEEE	-EEEE--B-STTSSSB-S-EEEEEEEEEE-SS-EEEEEEE-
1EQ9_A29_A55	CEEEEEETTEEEEEEEEEETTEEECC	EEEEEEEEcEEEEEEEEEEEEEEEEE	-EEEEEETTEEEEEEEE-SSS-EE--
1DY9_A102_A127	CEEEEETTTTCEEEEEEEETTEEEEC	EEEEEEEEEEEEEEEEccccEEEEEE	-EEEEE-TT--EEEEEEEETTEEEE-
1UTM_A63_A109	CEEEECTTTTTTCCCCCEEEEEEEEEETTTTBTTTTBTTCEEEEEC	EEEEEEccccccccccEEEEEEEEEEEEcEEEEEEEEEcEEEEEEc	-EEEES-SSTTS--S--EEEEEEEEEE-TT-BTTTTBS--EEEEE-
2FR2_A77_A110	CEEEEEEEETTTEEEEEEEEEEEETTEEEEEEEC	EEEEEEEEEEcEEEEEEEEEEEEEEEEEEEEEEE	-EEEEEEEETTTEEEEEEEEEEEETTEEEEEEE-
1LTO_A63_A109	CCEEECCTTTTTTTTCEEEEEEEEETTTTCCGGGCTTTEEEEEC	EEEEEEEcccccccccccccEEEEEEcccccccccccEEEEEEc	---B----SSTTTT---B-EEEEEE-TT-S-GGGS---EEEEE-
2GBS_A47_A92	CEEEEEETTTTTEEEEEEEEEEEEEETTTTTTTTTEEEEEEEEEEC	EEEEEEEEEEEEEEEEEEEEEEEEEccccccccccEEEEEEEEEEE	-EEEEEETTTT-EEEEEEEEEEEEEE-TT-TTS-SEEEEEEEEEE-
1IQ8_A542_A581	CEEEEEETTTEEEEEEEECCCHHHHHHCCCCCCEEEEEEC	EEEEEEEcccEEEEEEEEEEHHHHHHHHccccEEEEEEEE	-EEEEE-TT--EEEEEEESS-HHHHHH--SS-SEEEEEE-
1CXX_A118_A141	CBTTTTTCBCTTTTTEETTTTEEC	EEEEEEEEEEccccEEEEEEEEEE	-B-TTTS-B--SSS-EESSS-EE-
1LVM_A17_A44	CEEEEEEEETTEEEEEEEEEETTEEEEC	HHEEEEEEEEEEEEEEEEEEEEEEEEEE	-EEEEEEEETTEEEEEEEEEETTEEEE-
2DX5_A23_A52	CEECTTTTTCCCEEEEEETTTTEEEEEC	EEEEEEccccccEEEEEEEEEEEEEEEE	-EE--SSS----EEEEEE-SS-EEEEE-
2R09_A266_A297	CEEEEEEEETTTTTCEEEEEEEEETTEEEEEC	EEEEEEEEEEccccEEEEEEEEEEEEEEEEEE	-EEEEEEEE-SSS--EEEEEEEEETTEEEEE-
1XKE_A10_A53	CEEEEEEEEEEEGGGCEEEEEEEEEEEEEETTTTTTEEEEEEEC	EEEEEEEEEEEEEccEEEEEEEEEEEEEEEEccccEEEEEEEEc	-EEEEEEEEEEETTTTEEEEEEEEEEEEEE-TTSS-EEEEEEE-
1SSH_A4_A46	CEEEETTTBCCCTTTTCCBTTTEEEEEEETCCTTTTCCEEECC	EEEEEEEEEEEcccccEEEEEEEEEEEEEcccccEEEEEEEEE	-EEE-SS-B--SSTT---B-TT-EEEEEE--S-SSS--EEE--
1EYS_H154_H187	CEEETTTTCEEEEEEEEEEETTTTEEEEEEEEEC	EEEEEEccEEEEEEEEEEEEEccEEEEEEEEEEE	-EEE-SSS-EEEEEEEEEEETTTTEEEEEEEEE-
1T31_A197_A231	CEEEETTEEEEEEEECTTTTCCCCEEEEC	EEEEEccEEEEEEEEcccccccEEEEEEE	-EEEETTEEEEEEEE--TT--S--EEEE-
2D0N_A267_A306	CEEECCCBCCCTTTTCCBTTTEEEEEEETCTTTTCEEECC	EEEEEEEEEEcccccEEEEEEEEEEEEEcccccEEEEEEE	-EE--S-B---STT---B-TT-EEEEEE--SSS--EEE--
2EY4_C28_C58	CEECTTTTCCCEEEEEEECTTTTTEEEEEEC	EEEEEcccEEEEEEEEEEEEEEEEEEEEEEE	-EE--TT----EEEEEEES-SSS-EEEEEE-
1MBM_A45_A72	CEEEEEETTEEEEEECEEETTEEECCCC	EEEEEEEEEEEEEEEEEEEEEEEEEEEE	-EEEEEETTEEEEEE-EEETTEEE----
1OI1_A67_A98	CEEEEETTTTTTTEEEEEEEEEETTEEEEEEC	EEEEEEEcccccEEEEEEEEEEEEEEEEEEEE	-EEEEEETTEEEEEEEEEEEEEETTEEEEEE-
2QDY_B127_B186	CEEEECCCCCCCCCCCCGGGTTEEEEEEEECCCCBCCHHHHHCCTTTTCCBCCEEEECCC	EEEEEEccccccccccccccccEEEEEEEEEcccccHHHHHHHHcccccccEEEEEEEEE	-EEE------SS--S--GGGTT-EEEEEEE-SS-B--HHHHTTT-S----B--EEEE---
2VPA_A35_A72	CEEEEEEEEETTTTCEEEEEEEEEEEEETTTTEEEECC	EEEEEEEEEEEEcEEEEEEEEEEEEEEEEEEEEEEEEE	-EEEEEEEEE-TTS-EEEEEEEEE-EEETTTTEEE---
1MBM_A122_A147	CEEEETTEEEEEEEEEETTTEEEEEC	EEEEEEEEEEEEEEEEEEcEEEEEEE	-EEEETTEEEEEEEEEEGGGEEEEE-
2ZGW_A190_A217	CEEEEETTTEEEEEEEEETTTTCEEEEC	EEEEEEEcEEEEEEEEEEEcccEEEEEE	-EEEEESSSEEEEEEEEE-TTS-EEEE-
1MS6_A133_A184	CEEEEECCCCHHHHHCCCCCCCTTTTCCCCCEEEEEEEEEEETTEEEEEEEC	EEEEEEEcccccccccccccccccccccccEEEEEEEEEEEEccEEEEEEEE	-EEEEE---SHHHHH--SS----TT--S---EEEEEEEEEEETTEEEEEEE-
1YWU_A18_A45	CCEEEEETTEEEEEEEEEETTTTEEEEC	EEEEEEEEEEEEEEEEEEEEEEEEEEEE	--EEEEETTEEEEEEEEEE-SS-EEEE-
1LVM_A53_A87	CCEEEEETTEEEEETTGGGCEEEEETTTCEEEEEC	EEEEEEEEEEEEEEEEccccEEEEEccccEEEEEE	--EEEEETTEEEEES-GGGSEEEE-TTSS-EEEE-
2EYQ_A481_A513	CEEEETTTEEEEEEEEEEEETTTTEEEEEEEEC	EEEEEEcEEEEEEEEEEEEEEEEEEEEEEEEEE	-EEEETTTEEEEEEEEEEEESSS-EEEEEEEE-
1GMY_A169_A219	CEEEEEEEEGGGTTTCCCCCCCCCCCEEEEEEEEEEEEEEETTEEEEEEEC	EEEEEEEccccccccccccccccccEEEEEEEEEEEEEEEEEEEEEEEEEE	-EEEEEEEEGGGTT--SS-----S--EEEEEEEEEEEEEEETTEEEEEEE-
2Z7F_E134_E185	CEEEEEECCBTTTTTCBTTTTEEEEEEEETTTTTTTTCEEEC	EEEEEEEEEEEEccEEEEccEEEEEEEEEcccccccEEEEEE	-EEEEEESSB-SSS--B-SS-EEEEEEEE-TT--TTS-EEE-
1M4Z_A54_A92	CEEEEEEGGGCEEEEEEEEEEEEETTTTEEEEEEEEECC	EEEEEEEEccEEEEEEEEEEEEEEEEEEEEEEEEEEEEE	-EEEEEETTTTEEEEEEEEEEEEETTTTEEEEEEEE---
1TH7_A20_A49	CEEEEEETTTEEEEEEEEEETTTTCEEEEC	EEEEEEEEcEEEEEEEEEEEEEEEEEEEEE	-EEEEEETTTEEEEEEEEEE-TT--EEEE-
2COZ_A35_A67	CEEEEETTTEEEEEEEEEETTTTTCEEEEEEEC	EEEEEEEcEEEEEEEEEEEEEcEEEEEEEEEEc	-EEEEETTTEEEEEEEEEE-SSSSSEEEEEEE-
1BIA_A274_A303	CEEEEEETTEEEEEEEEEEETTTEEEEECC	EEEEEEEEEEEEEEEEEEEEcccEEEEEEE	-EEEEEETTEEEEEEEEEE-TTS-EEEE--
1Y71_A9_A42	CEEEEEETTEEEEEEEEEEETTEEEEEEEEEEEC	EEEEEEEEEEEEEEEEEEcccEEEEEEEEEEEEc	-EEEEEETTEEEEEEEEEEETTEEEEEEEEEEE-
2BJQ_A32_A62	CEEEEEEETTEEEEEEEEEETTEEEEECCCC	EEEEEEEEccEEEEEEEEEEEEEEEEEEEEE	-EEEEEEETTEEEEEEEEEETTEEEEE----
1YEL_A38_A64	CEEEEETTTTCEEEEEEEEETTEEEEC	EEEEEEEEcEEEEEEEEEEEEEEEEEE	-EEEEE-TTS-EEEEEEEEETTEEEE-
1FDR_A3_A54	CCCCCEEEEEEETTTTTEEEEEETTTCCCTTTTEEEEEETTTEEEEEEC	EEEEEEEEEEEEEEcEEEEEEEEEccccccccEEEEEEEEcccEEEEEE	-----EEEEEEE-SSS-EEEEEE-------TT-EEEEEE---EEEEEE-
2HQH_A31_A63	CEEEETTTTEEEEEEEEECTTTTCCCEEEEEEC	EEEEEEccEEEEEEEEEEEccccccEEEEEEEE	-EEE-TTT--EEEEEEEE--SSSSS-EEEEEE-
1FV9_A132_A184	CEEEEEECCTTTTTTCCCCCCCEEEEEEBCCHHHHHTTTTTTTTTTTTTCCBC	EEEEEEEEcccccccccccccEEEEEEEEEcccccccccccccccccEEEEEE	-EEEEEE---SSTT--S--SS-EEEEEEB--HHHHT-TTTTGGGS-TT---B-
1YAL_A129_A179	CEEEEECCCCHHHHHCCCCCCCCCCCTTTCEEEEEEEEEEETTEEEEEEEC	EEEEEEEccccccccccccccccccccccEEEEEEEEEEEEEEEEEEEEEE	-EEEEE---SHHHHT--SS----S--S---EEEEEEEEEEETTEEEEEEE-
1MBQ_A63_A109	CEEEETTTTTTTCTTTTEEEEEEEEEETTTTBTTTTBTTCEEEEEC	EEEEEEcccccccccEEEEEEEEEEEEEcEEEEcEEEEcEEEEEEc	-EEEES-SSTTS--S--EEEEEEEEEE-TT-BTTTTBT--EEEEE-
1RTF_B63_B109	CCEEEECTTBTTBCTTTTEEEEEEEEEETTTTTTTTTTTTCEEEEEC	EEEEEEEccccccccccEEEEEEEEEEEEcEEEEEEEEEcEEEEEEc	--EEEES-SSSSS--TT-EEEEEEEEEE-TT--TTT-TT--EEEEE-
2FR2_A16_A58	CEEEEEEEEEEETTEEEEEEEEEEEEEECCTTTEEEEEEEEEC	EEEEEEEEEEEcccccEEEEEEEEEEEEcccEEEEEEEEEEEc	-EEEEEEEEE--TTS--EEEEEEEEEEE-SSS-EEEEEEEEE-
1FON_A189_A226	CEEEEETTTTCEEEEEEEEECTTTTTTBTTBCCEEEEC	EEEEEEEcccEEEEEEEEEEcccccccccccEEEEEEc	-EEEEE-SSS-EEEEEEEEE--TT-SSBTTB--EEEE-
1Y5O_A3_A32	CEEEEETTTTEEEEEEETTTTTTEEEEEEC	EEEEEEEEEEEEEEEEEEcccEEEEEEEEE	-EEEEESSS-EEEEEEE-SSSS-EEEEEE-
1B8T_A35_A59	CBTTTTTCBCCTTTEEEETTEEEEC	EEEEccEEEEcccEEEEEEEEEEEH	-B-TTT--B--SSSEEEETTEEEE-
1THE_A169_A219	CEEEEEEEEGGGTTTCCCCCCCCCCCEEEEEEEEEEEEEEETTEEEEEEEC	EEEEEEEcccccccccccccccccEEEEEEEEEEEEEEEEEEEEEEEEEEE	-EEEEEEEEGGGTT--SS-----S--EEEEEEEEEEEEEEETTEEEEEEE-
2CB5_A321_A396	CEEEEETTTTTEEGGGCEETTTTCCHHHHHCCTTTTCCHHHHHHHCCCCCCEEEEEEEEEECCCCCCCEEEEEEEC	EEEEEEEcccEEEEEEEEEEcccccccccccccccccHHHHHHHHHccccEEEEEEEEEEEEcccccEEEEEEEEE	-EEEEE-TTTTEETTTTEE-TTS--HHHHHS--S-SS-HHHHHHTTS----EEEEEEEEEE-TTS-S-EEEEEEE-
1YAB_A113_A143	CEEEEETTEEEEEEEEEEETTEEEEEEEEEC	EEEEEEEEEEEEEEEEEEEEEEEEEEEEEEE	-EEEEETTEEEEEEEEEEETTEEEEEEEEE-
1S4V_A132_A183	CEEEEECCCCHHHHHCCCCCCCCCCCCCCCEEEEEEEEEETTTTCEEEEEEC	EEEEEEEccccccccccccccccccccccEEEEEEEEEEEEEcEEEEEEEEE	-EEEEE---SHHHHT--SS-----------EEEEEEEEEE-TTS-EEEEEE-
2CAY_A52_A95	CEEEECTTTTTTTTTEEEEGGGEEEEEEECTTTTTTTEEEEEEC	EEEEEEEEcccccEEEEEEEcccEEEEEEEEccccEEEEEEEEc	-EEEE--SS-HHHH-EEEEGGGEEEEEEE-SSSSSS-EEEEEE-
2D6F_A20_A51	CEEEEEETTEEEEEEECCCTTTTCCCCCCEEC	EEEEEEEEEEEEEEEEcccccccccEEEEEEE	-EEEEE-SS-EEEEEE----TTS-SS---EE-
2E3I_A62_A93	CEEEEGGCEEEEEEEEEETTTTCCEEEEEEEC	EEEEEEcEEEEEEEEEEEcccccEEEEEEEEE	-EEEETTTEEEEEEEEEE-SSSSSEEEEEEE-
9LDT_A266_A303	CEEEEEEEETTTTTTTCCCCEEEEEEEEETTEEEEEC	EEEEEEEEEEEcccccccEEEEEEEEEEEccEEEEEE	-EEEEEEEE-TTTSS--S--EEEEEEEEETTEEEEE-
2VV5_A134_A157	CEEEETTEEEEEEEEETTEEEEEC	EEEEEEEEEEEEEEEEEEEEEEEE	-EEESSS-EEEEEEE-SS-EEEE-
1UXJ_A245_A280	CEEEEEEEEEETGGGCEEEEEEEEEEEETTEEEEEC	EEEEEEEEEEEcccccEEEEEEEEEEEEEcEEEEEE	-EEEEEEEEEESGGG-EEEEEEEEEEEETTEEEEE-
2A31_A29_A55	CEEEEETTTEEEEEEEEETTEEECC	EEEEEEEcEEEEEEEEEEcEEEEEE	-EEEEESSSEEEEEEEEETTEEE--
1OPK_A83_A123	CEEEECCCBCCCTTTTCCBTTTEEEEEEEETTTTTTEEEEC	cEEEEEEEEEEcccccEEEEEEEEEEEEEEEccccEEEEEE	-EEE-SS-B---STT---B-TT-EEEEEEE-TTSSSEEEE-
1SGF_A29_A55	CEEEECTTTTCCEEEEECTTTTEECC	EEEEEEEEcEEEEEEEccccEEEEEE	-EEEE--TTS--EEEEE-SSS-EE--
1XHN_A31_A72	CEEEEEEEECTTTTTTEEEEEEEEEECCTTTTTCCCCEECCC	EEEEEEEEEcccccccEEEEEEEEEcEEEEEEEEccEEEEEE	-EEEEEEE---GGGTT-EEEEEEE-BS-STT---S--B----
1SQW_A129_A169	CEEEEEETTTEEEEEEEETTTHHHHHCCTTTTTTEEEEEEC	EEEEEEEEccEEEEEEEEEEHHHHHHHHcccEEEEEEEEEE	-EEEEE-TT--EEEEEEESS-HHHHHHS-TTS--EEEEEE-
1VQO_K16_K58	CEEETTTCCCCCEEEEEEETTTCCTTTTCCCCTTTTCEEEEEC	EEEEEEcccEEEEEEEEEEEcccccccccEEEEccEEEEEEEE	-EEE--SSSS--EEEEEEETT----TT------TT--EEEEE-
1X6V_A324_A384	CEEEEEETTEEEEEEEEEEEEECCHHHHHHHHHCCCTTTTHHHHHHHHCCCEEEEEEEEEC	EEEEEEEEEEEEEEEEEEEEEEccHHHHHHHHccccccccHHHHHHHHccEEEEEEEEEEE	-EEEEEETTEEEEEEEEEEEEE--HHHHHHHHHS---TTSHHHHHHHTS-SEEEEEEEEE-
2ZJR_R20_R49	CEEEECCTTTTTEEEEEEEEETTTTEEEEC	EEEEEEccccEEEEEEEEEEEEEEEEEEEE	-EEE--SSSSTT-EEEEEEEETTTTEEEE-
1GRI_A159_A198	CEEEECCCBCTTTTTTCCBTTTEEEEEEETCTTTTCEEEC	EEEEEEEEEEEcccccEEEEEcEEEEEEEccccEEEEEEE	-EEE-SS----SSTT-----TT-EEEEEE--SSS--EEE-
2CP7_A12_A43	CEEEGGGCCEEEEEEEEETTTTTCEEEEEEEC	EEEEEEcEEEEEEEEEEEccccccEEEEEEEc	-EEEGGGS-EEEEEEEEE-SSS-SEEEEEEE-
1YLN_A144_A173	CEEEEEEETTEEEEEEEEEEETTEEEEECC	EEEEEEEEEEEEEEEEEEEcccEEEEEEEc	-EEEEEEETTEEEEEEEEEE-SS-EEEE--
1OMW_A586_A625	CEEEECTTTTCCCEEEEGGGEEEEEEEEETTEEEEEEEEC	EEEEEEEccccccEEEEEcEEEEEEEEEEEEEEEEEEEEE	-EEEE--TTS---EEEEGGGEEEEEEEESSS-EEEEEEE-
1NDH_A48_A84	CCEEEEEEETTEEEEEEECCCCTTTTTTTTTTCCCCC	cEEEEEEEEEEEEEEEEEEcccccccccccEEEEEEc	--EEEEEEETTEEEEEEE--SS-TTS-S---------
2K3B_A3_A42	CEEETTTBCCCTTTTCCBTTTEEEEEEETTTTTTCEEEEC	EEEEEEEEEEcccccEEEEEEEEEEEccccccEEEEEEEE	-EE-SS-B---STTS--B-TT-EEEEEE--SSS--EEEE-
2A13_A27_A68	CEEEEEEEEEEETTEEEEEEEEEEEEEETTTCCEEEEEEEEC	EEEEEEEEEEEcccccEEEEEEEEEEEEccccEEEEEEEEEE	-EEEEEEEEEEETTEEEEEEEEEEEEE--SSS--EEEEEEE-
2A13_A88_A120	CEEEEEEEETTTEEEEEEEEEETTTTEEEEEEC	EEEEEEEEEEcEEEEEEEEEEEEEEEEEEEEEE	-EEEEEEE-TTS-EEEEEEEEETTTTEEEEEE-
2COA_A9_A40	CEEEEEEECTTTTTCCEEEEEEETTTTCCEEC	EEEEEEEEEEEcEEEEEEEEEEEEEEEEEEEE	-EEEEEEE--SSS---EEEEEEE-SS-EEEE-
2DIQ_A37_A68	CEEEECTTTTTCCEEEEEEEETTTTCEEEEEC	EEEEEEEEccEEEEEEEEEEEEEcEEEEEEEE	-EEEE--TTT-S-EEEEE----SSS---EEE-
5LDH_A268_A303	CBCCCBCCTTTTCCTTTTCBBCCEEEETTEEEEEC	EEEcccccccccccccccccccEEEEEEEEEEEEE	-B-S-----SSS--SSS------EEEETTEEEEE-
2ZJR_H6_H56	CEEECCCCCCCCEEEEEEECCCCBTTTTBCCTTTTCCCCCTTTTCEEEEEC	EEEEEEcccEEEEEEEEEEEcccccccccccccccccccccccEEEEEEEE	-EEE--SSSS--EEEEEEE----B-SSSB---S-S------TT--EEEEE-
1Y7T_A265_A299	CEEEEEEETTGGGCTTTEEEEEEEEEETTEEEEC	EEEEcEEEEccccccEEEEccEEEEEEEEEEEEE	-EEEEEE-SSGGG--TTSEEEEEEEEETTEEEE-
1UGP_B143_B200	CEEEECCCCCCCCCCCCGGGTTEEEEEEEEEEEECCHHHHHCCCCCCCEEEEEEECCC	EEEEEEcccccccccccccccEEEEEEEEEEEcccHHHHHHHHcccEEEEEEEEEEEE	-EEE------SS-----GGGTT-EEEEEEEEEEE--HHHHTTTS----EEEEEEE---
1Y19_B309_B341	CCEEEEEEEECTTTTCEEEEEEEEETTEEEEEC	cEEEEEEEEEccccccEEEEEEEEEEEEEEEEE	--EEEEEEEE-SS-SSEEEEEEEE-SS-EEEE-
1QX4_A76_A111	CCEEEEEEETTEEEEEEECBCCTTTTTTTCCBCCCC	cEEEEEEEEEEEEEEEEEEccccccccEEEEEEEEE	--EEEEEEETTEEEEEEE--SS-TT--S--------
1R6Z_A637_A699	CEEEECCCGGGCCCCEEEECCEEEEEETTTTEEEETTEEEEHHHHHHHHCCCTTTTTTEEEEC	EEEEEEccccccccEEEEEEEcccccccccEEEEEEEEEEEHHHHHHHHcccccccccccEEE	-EEEE---GGG----EEEE--EEEEEETTT-EEEETTEEEEHHHHHHHTT---S-TTSEEEE-
1MIX_A335_A370	CEEEEETTTTTCEEEEEEGGGCCEEEEETTEEEEEC	EEEEEEEccccEEEEEEEEcccEEEEEEEEEEEEEE	-EEEEE-TTT--EEEEEEGGG--EEEE-SS-EEEE-
1Y19_B335_B370	CEEEEETTTTTCEEEEEEGGGCCEEEEETTEEEEEC	EEEEEEEccccEEEEEEEEcccEEEEEEEEEEEEEE	-EEEEE-TTT--EEEEEEGGG--EEEEETTEEEEE-
1EZ4_A267_A302	CEEEEEEEEEEEGGGEEEEEEEEEEEEETTEEEEEC	cEEEEEEEEEccccccccEEEEEEEEEEccEEEEEE	-EEEEEEEEEESGGG-EEEEEEEEEEEETTEEEEE-
2BDY_A50_A77	CEEEEEETTTTEEEEEEEEEETTEEECC	EEEEEEEEEEEEEEEEEEEEEcEEEEEE	-EEEEEETTTTEEEEEEEE-SSS-EE--
1OMW_A605_A634	CEEEEEEEEETTEEEEEEEETTTEEEEEEC	EEEEEEEEEEEEEEEEEEEEEcEEEEEEEE	-EEEEEEEESSS-EEEEEEETTS-EEEE--
2G3P_A133_A152	CEEETTEEEEEETTEEEECC	EEEEEEEEEEEEEEEEEEEE	-EEETTEEEEEETTEEEE--
2EFI_A22_A52	CEEEEETTTTEEEEEEEEEEEETTEEEEEEC	EEEEEEccccEEEEEEEEEEEEEEEEEEEEE	-EEEEE-SSSEEEEEEEEEEEETTEEEEEE-
1ZSQ_A90_A117	CCEEEETTTEEEECEEEETTTTEEEECC	EEEEEEEcEEEEEEEEEEEEEEEEEEEE	-EEEEETTTEEEEEEEEE-SS-EEEE--
1QQG_A12_A48	CEEEEEEEEETTTTEEEEEEEECCBTTTBCCEEEEEC	ccEEEEEEEEccccEEEEEEEEEEEEccccEEEEEEE	-EEEEEEEE-TTT--EEEEEEE--BTTTBSSEEEEE-
2RNR_B14_B36	CEEETTEEEEEEEETTEEEEEEC	EcccccEEEEEEEEEEEEEEEcc	-EESSS-EEEEEE-SS-EEEEE-
1X1F_A17_A50	CEEEEEEEEECTTTTTTTEEEEEEEETTEEEEEC	EEEEEEEEEEEEcccccEEEEEEEEEEEEEEEEE	-EEEEEEEEE--TT--S-EEEEEEEETTEEEEE-
2BJQ_A118_A148	CEEEEEEETTTTCEEEEEEETTTTEEECCCC	EEEEEEEEEEEEEEEEEEEEEEEEEEEEEEE	-EEEEEEE-TTS-EEEEEEETTTTEEE----
1LO6_A134_A185	CEEEEEECCCTTTTCCTTTTEEEEEEEECHHHHHHHTTTTCTTTTCEEEC	EEEEEEEEcccccccccccEEEEEEEEEcHHHHHHHHcccccccEEEEEE	-EEEEEESS--TTSS--SS-EEEEEEEE-HHHHHHHSTTT--TT--EEE-
1NPP_A199_A232	CEEEECTTTTTTEEEEEEEEEGGGCEEEEECCCC	EEEEEEccccccEEEEEEEEEEccEEEEEEEEEc	-EEE--SSTTTT-EEEEEEEEGGGTEEEEE----
1LDN_A267_A302	CEEEEEEEEEEETTTEEEEEEEEEEEEETTEEEEEC	cEEEEEEEEEEcccccEEEEEEEEEEEEccEEEEEE	-EEEEEEEEEESTTS-EEEEEEEEEEEETTEEEEE-
1B8T_A6_A32	CCEEETTTTEEETTTTTEEETTEEECC	cEEEEEccEEEEEccEEEEEEEEEEEE	--EE-TTT--EE-SS--EEETTEEE--
1TH3_A76_A138	CEEEEEEEEEECCCTTTTTCCGGGCTTTEEEEEEEEEECCCCTTTTTTTTCCCCEEEEEETTC	EEEEEEEEEEEEEcccccccccccccEEEEEEEEEEEEEEccccccccccccEEEEEEEEEEE	-EEEEEEEEE--S--TTT---GGGSSTT-EEEEEEEEE-SSS-TT--SSSSS--EEEEEE---
1EQ9_B329_B355	CEEEEEETTEEEEEEEEEETTEEECC	EEEEEEEEcEEEEEEEEEEEEEEEEE	-EEEEEETTEEEEEEEEEETTEEE--
1ZO2_A83_A126	CEEEEEEEEETTTTTCCEEEEEEEEEEETTTTTEEEEEEEEEEC	EEEEEEEEEEEEEcccEEEEEEEEEEEEEEcEEEEEEEEEEEEE	-EEEEEEEEE-STT---EEEEEEEEEEE-SSS-EEEEEEEEEE-
1EF1_A223_A260	CEEEECTTTTTTTTCEEEEGGGEEEEEEETTEEEEEEC	EEEEEEEEccccccEEEEEccccEEEEEEEEEEEEEEc	-EEEE--TT-SSS-SEEEEGGGEEEEEEETTEEEEEE-
2EY4_A288_A324	CEEEEEETTTEEEEEEEECCCHHHHHHCCCCCCEEEC	EEEEEEEEcEEEEEEEEEEEHHHHHHHHccccEEEEE	-EEEEE-TTS-EEEEEEESS-HHHHHH--SS-SEEE-
2BJQ_A295_A322	CEEEEEEETTTTCEEEEEEETTTTEEEC	EEEEEEEEEEcEEEEEEEEEEccEEEEE	-EEEEEEE-TTS-EEEEEEETTTTEEE-
2PBK_A40_A72	CEEETTTTTTTEEEEEEEEEEETTEEEEEEEEC	EEEEEEcccEEEEEEEEEEEEEEEEEEEEEEEE	-EE-STT-TT---EEEEEEEEETTEEEEEEEE-
1S6Y_A336_A371	CEEEEEEETTTTTTTTTTTTEEEEEEEEETTEEEEC	EEEEEEEEEEcccccccEEEEEEEEEEEEEEEEEcc	-EEEEEEE-TTSSTTS-TTSEEEEEEEEETTEEEE-
